# Supplementary material for: Theiler's Virus-Mediated Immunopathology in the CNS and Heart: Roles of Organ-Specific Cytokine and Lymphatic Responses
Source: Front Immunol. 2018 Dec 10;9:2870. doi: 10.3389/fimmu.2018.02870 (PMC6295469; doi:10.3389/fimmu.2018.02870)
Supplement: Supplementary file 1 [file Data_Sheet_1.zip]

Archive with 6 entries (5 files):
- Data Sheet 1/
- Data Sheet 1/Supplementary Materials and Methods.DOCX
- Data Sheet 1/Supplementary Table 1.xlsx
- Data Sheet 1/Supplementary Table 2.XLSX
- Data Sheet 1/Supplementary Table 3.XLSX
- Data Sheet 1/Supplementary Table 4.XLSX
