# Supplementary material for: Theiler's Virus-Mediated Immunopathology in the CNS and Heart: Roles of Organ-Specific Cytokine and Lymphatic Responses
Source: Front Immunol. 2018 Dec 10;9:2870. doi: 10.3389/fimmu.2018.02870 (PMC6295469; doi:10.3389/fimmu.2018.02870)
Supplement: Supplementary file 1 [file Data_Sheet_1.zip › Data Sheet 1/Supplementary Table 1.xlsx]

## Sheet: Sheet1
Categorization of genes up- or down-regulated in TMEV-infected HL-1 cells (MOI = 10, 8 hours p.i.), using DAVID
Term	Count	%	P value	Genes	List Total	Pop Hits	Pop Total	Fold Enrichment	Bonferroni	Benjamini	FDR
Up-regulated pathways
GO:0009615~response to virus	4	13.3333	3.39266e-05	10462623, 10389207, 10462618, 10531415	15	84	18082	57.4032	0.00794118	0.00794118	0.0436358
GO:0070098~chemokine-mediated signaling pathway	3	10	0.000807506	10389207, 10523151, 10531415	15	55	18082	65.7527	0.172909	0.0905545	1.03385
GO:0048661~positive regulation of smooth muscle cell proliferation	3	10	0.00169944	10514466, 10389207, 10454782	15	80	18082	45.205	0.329484	0.124741	2.16433
GO:0006954~inflammatory response	4	13.3333	0.00212601	10389207, 10523151, 10531415, 10496539	15	344	18082	14.0171	0.393557	0.117535	2.70077
GO:1990441~negative regulation of transcription from RNA polymerase II promoter in response to endoplasmic reticulum stress	2	6.66667	0.00386569	10514466, 10563338	15	5	18082	482.187	0.597555	0.166432	4.86053
GO:0051607~defense response to virus	3	10	0.00717332	10462623, 10462618, 10531415	15	167	18082	21.6551	0.815814	0.245702	8.84541
GO:0043922~negative regulation by host of viral transcription	2	6.66667	0.00925435	10514466, 10389207	15	12	18082	200.911	0.887511	0.268112	11.273
GO:0035457~cellular response to interferon-alpha	2	6.66667	0.00925435	10462623, 10462618	15	12	18082	200.911	0.887511	0.268112	11.273
GO:0032496~response to lipopolysaccharide	3	10	0.00985979	10514466, 10523151, 10531415	15	197	18082	18.3574	0.902563	0.252536	11.968
GO:0090026~positive regulation of monocyte chemotaxis	2	6.66667	0.010789	10389207, 10531415	15	14	18082	172.21	0.921855	0.246663	13.0249
GO:2000406~positive regulation of T cell migration	2	6.66667	0.0123214	10389207, 10531415	15	16	18082	150.683	0.945716	0.252747	14.7424
GO:0008157~protein phosphatase 1 binding	2	6.66667	0.0140706	10444957, 10563338	14	19	17446	131.173	0.623851	0.216859	13.6034
GO:0000982~transcription factor activity, RNA polymerase II core promoter proximal region sequence-specific binding	2	6.66667	0.0177429	10514466, 10454782	14	24	17446	103.845	0.709239	0.218899	16.8669
GO:0006955~immune response	3	10	0.0182104	10389207, 10523151, 10531415	15	272	18082	13.2956	0.986685	0.324719	21.0555
GO:0014911~positive regulation of smooth muscle cell migration	2	6.66667	0.0297866	10389207, 10454782	15	39	18082	61.8188	0.99918	0.446883	32.2273
GO:0035458~cellular response to interferon-beta	2	6.66667	0.0312917	10462623, 10462618	15	41	18082	58.8033	0.999431	0.437125	33.5674
GO:0002376~immune system process	3	10	0.0344206	10462623, 10462618, 10496539	15	383	18082	9.4423	0.999734	0.444536	36.2755
GO:0010628~positive regulation of gene expression	3	10	0.0370985	10389207, 10563338, 10454782	15	399	18082	9.06366	0.999861	0.446927	38.512
Down-regulated pathways
GO:0051301~cell division	19	8.11966	1.04179e-07	10358660, 10421526, 10358561, 10358587, 10358664, 10483401, 10358541, 10358545, 10524266, 10358535, 10527832, 10451805, 10350392, 10400589, 10604974, 10358539, 10487340, 10448506, 10358515, 10556266, 10474984, 10478160, 10554445, 10358571, 10358617, 10358615, 10358577, 10358652, 10369815, 10487480, 10358533, 10358525, 10358668, 10358648, 10358597, 10358629, 10358621, 10558248, 10358627, 10490104,…	193	374	18082	4.75961	0.000108653	0.000108653	0.000165483
GO:0007067~mitotic nuclear division	16	6.83761	2.82562e-07	10478160, 10369815, 10483401, 10487480, 10524266, 10527832, 10451805, 10350392, 10400589, 10604974, 10448506, 10487340, 10558248, 10556266, 10490104, 10474984	193	277	18082	5.41165	0.000294669	0.000147345	0.000448834
GO:0007049~cell cycle	22	9.40171	2.47153e-06	10358660, 10421526, 10358561, 10358587, 10358664, 10483401, 10358541, 10358545, 10524266, 10358535, 10527832, 10451805, 10350392, 10400589, 10604974, 10358539, 10487340, 10448506, 10358515, 10556266, 10474984, 10478160, 10554445, 10358571, 10358617, 10358615, 10358577, 10358652, 10369815, 10487480, 10602772, 10358533, 10358525, 10358668, 10358648, 10358597, 10358629, 10358621, 10558248, 10358627,…	193	614	18082	3.35694	0.00257448	0.000858899	0.00392582
GO:0006468~protein phosphorylation	20	8.54701	1.27445e-05	10576692, 10539766, 10587892, 10602428, 10369815, 10602772, 10487480, 10472846, 10496130, 10523468, 10530536, 10407892, 10371811, 10524266, 10411782, 10361926, 10502052, 10502050, 10436788, 10556266, 10490104	193	576	18082	3.25309	0.0132046	0.00331763	0.020242
GO:0090630~activation of GTPase activity	7	2.99145	0.000125005	10372831, 10602020, 10400413, 10488322, 10478077, 10496130, 10603478	193	73	18082	8.98389	0.122246	0.0257406	0.19838
GO:0016310~phosphorylation	17	7.26496	0.000850656	10576692, 10567173, 10587892, 10602428, 10369815, 10602772, 10487480, 10472846, 10523468, 10530536, 10407892, 10524266, 10361926, 10502052, 10502050, 10436788, 10556266, 10490104	193	612	18082	2.60248	0.588362	0.137513	1.3427
GO:0003007~heart morphogenesis	5	2.13675	0.00476532	10576692, 10453231, 10426507, 10406757, 10413670	193	64	18082	7.31946	0.99314	0.509206	7.30685
GO:0016567~protein ubiquitination	11	4.70085	0.00543509	10456254, 10546134, 10557206, 10440560, 10564448, 10587262, 10443007, 10440566, 10453461, 10440564, 10440552, 10440562, 10448506, 10507238, 10355329	193	362	18082	2.84691	0.996601	0.508618	8.29278
GO:0031338~regulation of vesicle fusion	4	1.7094	0.00702364	10372831, 10602020, 10496130, 10603478	193	37	18082	10.1286	0.999358	0.558171	10.592
GO:0030261~chromosome condensation	3	1.28205	0.012205	10408329, 10487340, 10390707, 10369815, 10394731	193	16	18082	17.5667	0.999997	0.722188	17.7217
GO:0032869~cellular response to insulin stimulus	5	2.13675	0.0143798	10505749, 10411782, 10576692, 10368289, 10447341	193	88	18082	5.32325	1	0.746745	20.5525
GO:0007059~chromosome segregation	5	2.13675	0.0149347	10408329, 10451805, 10390707, 10394731, 10483401, 10558248, 10487480	193	89	18082	5.26343	1	0.729603	21.26
GO:0051056~regulation of small GTPase mediated signal transduction	3	1.28205	0.0153467	10400413, 10488322, 10478077	193	18	18082	15.6149	1	0.710854	21.7815
GO:0007094~mitotic spindle assembly checkpoint	3	1.28205	0.0153467	10456488, 10558248, 10487480	193	18	18082	15.6149	1	0.710854	21.7815
GO:0000226~microtubule cytoskeleton organization	5	2.13675	0.0191985	10554445, 10371770, 10556266, 10490104, 10474984	193	96	18082	4.87964	1	0.764064	26.5028
GO:0032484~Ral protein signal transduction	2	0.854701	0.0211244	10488322, 10478077	193	2	18082	93.6891	1	0.773404	28.7621
GO:0030335~positive regulation of cell migration	7	2.99145	0.0213122	10411782, 10576692, 10569707, 10378833, 10511739, 10395692, 10472820	193	203	18082	3.23066	1	0.754463	28.9789
GO:0032465~regulation of cytokinesis	3	1.28205	0.0265585	10453451, 10604974, 10490104	193	24	18082	11.7111	1	0.808232	34.7909
GO:0061024~membrane organization	4	1.7094	0.029395	10453451, 10351140, 10488322, 10478077	193	63	18082	5.94852	1	0.822505	37.7446
GO:0008283~cell proliferation	7	2.99145	0.0303284	10478160, 10363007, 10369815, 10406757, 10469732, 10487480, 10472846	193	220	18082	2.98102	1	0.815598	38.6887
GO:0071173~spindle assembly checkpoint	2	0.854701	0.0315196	10558248, 10487480	193	3	18082	62.4594	1	0.811792	39.8743
GO:1901843~positive regulation of high voltage-gated calcium channel activity	2	0.854701	0.0315196	10519815, 10469404, 10519855	193	3	18082	62.4594	1	0.811792	39.8743
GO:0060178~regulation of exocyst localization	2	0.854701	0.0315196	10488322, 10478077	193	3	18082	62.4594	1	0.811792	39.8743
GO:0016925~protein sumoylation	3	1.28205	0.0330843	10408329, 10390707, 10594322, 10394731, 10490104	193	27	18082	10.4099	1	0.811938	41.3989
GO:0032880~regulation of protein localization	4	1.7094	0.0331067	10539766, 10488322, 10478077, 10484318	193	66	18082	5.67813	1	0.79732	41.4204
GO:0051928~positive regulation of calcium ion transport	3	1.28205	0.0401651	10496789, 10602428, 10469404	193	30	18082	9.36891	1	0.84417	47.8564
GO:0034976~response to endoplasmic reticulum stress	4	1.7094	0.0471409	10411782, 10361926, 10406757, 10419198	193	76	18082	4.93101	1	0.877363	53.5611
GO:0000187~activation of MAPK activity	4	1.7094	0.0471409	10496789, 10361926, 10576692, 10367828	193	76	18082	4.93101	1	0.877363	53.5611
Count: number of genes for the corresponding term
%: percentage (involved genes / total genes)
P value: Modified Fisher Exact P value. The smaller, the more enriched.
Genes: List of genes related to each category
