# Supplementary material for: Theiler's Virus-Mediated Immunopathology in the CNS and Heart: Roles of Organ-Specific Cytokine and Lymphatic Responses
Source: Front Immunol. 2018 Dec 10;9:2870. doi: 10.3389/fimmu.2018.02870 (PMC6295469; doi:10.3389/fimmu.2018.02870)
Supplement: Supplementary file 1 [file Data_Sheet_1.zip › Data Sheet 1/Supplementary Table 2.XLSX]

## Sheet: HL-1 with UV-irradiated TMEV
Probe Set ID	Mock_8h-1	Mock_8h-2	Mock_8h-3	Mock_8h-4	Mock_8h-5	Average	UV-TMEV_MOI10_8h-1	UV-TMEV_MOI10_8h-2	Average	Log ratio	Fold change	P	Symbol	Entrez Gene Name
41 upregulated genes in HL-1 cells incubated with UV-irradiated TMEV
10341250	7.57204	7.28305	8.50226	9.13946	8.42002	8.18337	9.91848	9.95013	9.9343	1.75094	3.36577	0.0263969
10339543	3.64341	3.80382	4.62837	5.26976	3.7029	4.20965	5.98299	5.8031	5.89305	1.6834	3.21183	0.0257654
10344481	6.32534	4.49413	5.30752	5.96756	5.96756	5.61242	6.95629	7.13422	7.04526	1.43284	2.69977	0.0465262
10342589	4.05961	4.57734	3.86996	5.57309	5.09117	4.63423	6.05903	5.98658	6.02281	1.38858	2.6182	0.0472481
10340091	3.56448	4.16383	3.69075	3.97849	3.9144	3.86239	6.1393	4.35035	5.24482	1.38244	2.60708	0.0410534
10340353	4.4316	4.36488	4.32544	4.89465	5.17137	4.63759	6.11686	5.84315	5.98001	1.34242	2.53576	0.00572815
10438813	6.68994	6.78215	7.94413	7.66218	7.13151	7.24198	8.62052	8.5256	8.57306	1.33108	2.51591	0.0228439	Mir690	microRNA 690
10344613	5.7856	6.70385	7.42615	7.41033	6.7051	6.80621	7.90808	8.33831	8.12319	1.31699	2.49145	0.0512207
10338670	5.24702	4.78914	6.04793	6.0466	5.80575	5.58729	6.98462	6.81194	6.89828	1.31099	2.48112	0.0254297
10342745	7.25233	7.78134	8.51215	8.70748	8.4651	8.14368	9.47908	9.37665	9.42786	1.28418	2.43544	0.037389
10343999	7.42767	7.37526	8.63826	8.71685	7.88718	8.00904	9.46688	9.10669	9.28679	1.27774	2.42459	0.047863
10341186	7.95916	7.81722	8.28586	9.04425	8.42916	8.30713	9.58855	9.50317	9.54586	1.23873	2.35991	0.0183328
10339440	3.4609	3.77053	4.56466	4.49972	3.55909	3.97098	5.32323	5.08655	5.20489	1.23391	2.35203	0.0267865
10339364	5.41432	5.62635	6.25689	6.32077	5.58831	5.84133	7.25229	6.87987	7.06608	1.22475	2.33716	0.0133802
10338951	7.84838	8.16549	9.15413	9.40004	8.68308	8.65022	9.90779	9.83749	9.87264	1.22242	2.33338	0.0539943
10344123	5.88052	6.58726	6.70477	7.51079	7.12522	6.76171	8.05994	7.84963	7.95478	1.19307	2.28639	0.0493357
10343484	4.6171	5.08285	5.81653	5.56128	5.18447	5.25244	6.47335	6.38849	6.43092	1.17847	2.26337	0.0190893
10343330	4.10126	3.97068	3.60364	4.29572	3.83195	3.96065	5.61728	4.65856	5.13792	1.17727	2.26149	0.0144706
10343685	5.53452	4.83848	5.38838	5.269	5.57329	5.32073	6.9228	6.04888	6.48584	1.16511	2.2425	0.0148788
10338717	6.55411	6.09734	6.51077	7.46493	6.3428	6.59399	8.0038	7.51395	7.75888	1.16488	2.24215	0.0359982
10341945	4.02027	4.01828	4.45158	4.90486	4.87008	4.45301	5.76715	5.42764	5.5974	1.14438	2.21052	0.019374
10338646	7.34779	7.07557	7.27761	7.85643	7.2508	7.36164	8.35062	8.64777	8.4992	1.13756	2.20009	0.00460842
10342388	3.13456	3.87852	3.57921	3.27981	3.51419	3.47726	4.55807	4.66453	4.6113	1.13404	2.19472	0.00336061
10344096	4.64269	5.19586	5.94926	4.92205	4.83957	5.10989	6.43602	6.05183	6.24392	1.13404	2.19472	0.0348444
10338289	6.12587	6.04024	5.88656	6.12674	6.30114	6.09611	7.60551	6.84593	7.22572	1.12961	2.188	0.00446848
10341470	4.95425	4.92614	6.10148	5.666	5.43012	5.4156	6.49754	6.59237	6.54495	1.12935	2.18761	0.0289775
10343286	4.41976	4.62842	3.89374	4.29359	4.35717	4.31854	5.14863	5.71758	5.43311	1.11457	2.1653	0.00678263
10343671	4.04871	4.32087	4.67458	4.17305	4.44582	4.33261	5.7498	5.12788	5.43884	1.10623	2.15282	0.00632871
10338467	5.63541	5.22626	6.45053	6.07531	5.99744	5.87699	6.87732	7.08492	6.98112	1.10413	2.14969	0.0258192
10339124	4.92378	5.60256	5.7398	5.95737	6.05942	5.65659	7.20023	6.29741	6.74882	1.09223	2.13204	0.0450517
10356995	7.61608	7.66761	8.5907	8.82585	8.03642	8.14733	9.2183	9.22067	9.21949	1.07216	2.10258	0.0461954
10338549	3.17565	3.13907	3.75798	3.56746	3.86869	3.50177	5.11266	4.01305	4.56285	1.06108	2.0865	0.0392995
10340263	7.38655	7.2236	7.68687	8.39888	7.42204	7.62359	9.03677	8.32431	8.68054	1.05695	2.08054	0.0441169
10342622	4.63914	4.78663	5.49666	5.13076	4.92938	4.99652	6.50092	5.57134	6.03613	1.03962	2.05568	0.0312367
10339513	5.79482	5.46281	5.40243	5.57829	5.80679	5.60903	6.54612	6.74226	6.64419	1.03517	2.04935	0.00093942
10343239	3.86051	3.6114	4.76955	4.08986	4.1616	4.09858	5.23654	5.02473	5.13063	1.03205	2.04493	0.0256109
10343869	6.32534	6.20101	6.54398	6.44598	6.22644	6.34855	7.20438	7.53129	7.36783	1.01929	2.02691	0.000743785
10341506	3.81041	4.78064	4.15464	4.27192	4.15993	4.23551	4.81792	5.68394	5.25093	1.01542	2.02149	0.0331873
10340404	8.02809	8.00163	8.18494	8.2743	7.8902	8.07583	9.20289	8.96704	9.08497	1.00913	2.0127	0.000574512
10343193	5.45899	5.5669	5.14832	5.80703	5.45544	5.48734	6.82613	6.1634	6.49477	1.00743	2.01033	0.00995511
10342916	5.35977	5.30191	5.5469	5.58884	5.3637	5.43222	6.55682	6.31898	6.4379	1.00568	2.00789	0.000311331
10 downregulated genes in HL-1 cells incubated with UV-irradiated TMEV
10338295	10.1763	10.1329	9.86793	9.34609	9.59546	9.82373	8.8696	8.69482	8.78221	-1.04152	0.485816	0.0117595
10407124	6.88481	7.39706	6.43353	6.18317	6.32755	6.64522	5.80446	5.3983	5.60138	-1.04384	0.485033	0.0425736	Pde4d	phosphodiesterase 4D, cAMP-specific
10338204	7.29716	7.58835	7.38518	7.42397	6.8031	7.29955	5.7924	6.49721	6.14481	-1.15475	0.449145	0.0105231
10341643	6.3127	6.13577	6.17708	5.79956	5.00669	5.88636	5.02489	4.2021	4.61349	-1.27287	0.413836	0.0368157
10378855	9.33127	9.80961	9.04532	8.62871	8.82865	9.12871	8.11456	7.57342	7.84399	-1.28472	0.41045	0.0184977	Ssh2	slingshot homolog 2 (Drosophila)
10340057	4.78895	5.24663	5.02664	5.09566	4.58056	4.94769	3.22797	4.02745	3.62771	-1.31998	0.400541	0.00602639
10338973	7.04149	7.52052	7.2249	7.64457	7.38589	7.36348	5.85823	6.22477	6.0415	-1.32198	0.399987	0.00127461
10338384	7.52359	8.318	8.66103	7.82559	8.11477	8.0886	6.22557	6.78934	6.50745	-1.58114	0.334217	0.00711511
10340905	4.87401	6.05834	5.87604	6.12763	5.86888	5.76098	4.13003	3.72504	3.92754	-1.83344	0.280594	0.00564544
10344363	7.05027	7.77453	7.74775	7.49654	7.58912	7.53164	4.96531	6.16152	5.56342	-1.96822	0.255567	0.00372119

## Sheet: TMEV-infected Neuro-2a
Probe Set ID	Mock_Neuro-2a_8h_1	Mock_Neuro-2a_8h_2	Mock_Neuro-2a_8h_3	Mock_Neuro-2a_8h_4	Mock_Neuro-2a_8h_5	Average	TMEV_Neuro-2a_8h_1	TMEV_Neuro-2a_8h_2	TMEV_Neuro-2a_8h_3	TMEV_Neuro-2a_8h_4	TMEV_Neuro-2a_8h_5	Average	Log ratio	P	Symbol	Entrez Gene Name
2 downregulated genes in TMEV-infected Neuro-2a cells
10344566	5.02111	3.66297	6.28889	5.17157	5.00995	5.0309	3.30185	3.84493	3.71758	3.99004	4.75552	3.92199	-1.10891	0.0496284
10340474	5.77185	5.81061	6.17572	6.38177	5.86332	6.00065	4.28149	5.498	3.78591	5.24507	5.53787	4.86967	-1.13099	0.0163017
