# Supplementary material for: Theiler's Virus-Mediated Immunopathology in the CNS and Heart: Roles of Organ-Specific Cytokine and Lymphatic Responses
Source: Front Immunol. 2018 Dec 10;9:2870. doi: 10.3389/fimmu.2018.02870 (PMC6295469; doi:10.3389/fimmu.2018.02870)
Supplement: Supplementary file 1 [file Data_Sheet_1.zip › Data Sheet 1/Supplementary Table 3.XLSX]

## Sheet: Radar chart
Davis-Bouldin index: The number of clusters was determined by Davis-Bouldin Index.
#	db
3	0.943819
4	0.835608
5	0.809552
6	0.741345
7	0.741982
8	0.729367
9	0.716295
10	0.692263
11	0.706179
12	0.711519
Cluster center
	TMEV MOI = 1 8h	TMEV MOI = 10 4h	TMEV MOI = 10 8h	UV-TMEV MOI = 10 8h
1	-0.0263351	0.450981	-0.206313	-0.0845389
2	-0.0821144	-0.107306	-0.296803	0.083136
3	0.184341	0.837492	0.746621	0.0473189
4	-0.0904328	-0.0262148	-0.87773	-0.101954
5	0.0081109	-0.206531	0.170587	0.119257
6	-0.084775	-1.75834	-1.48194	0.316085
7	-0.0444241	-0.849924	-0.457758	0.23838
8	0.0554896	-0.0743635	-0.124734	-0.268288
9	0.0906189	0.0676789	0.536841	0.104158
10	0.00601277	0.115649	0.181903	0.0396582

## Sheet: All clusters
Cluster #		HL-1_TMEV_MOI1_8h	HL-1_TMEV_MOI10_4h	HL-1_TMEV_MOI10_8h	HL-1_UV-TMEV_MOI 10_8h	Symbol	Name
1	10338066	-0.423851	0.481359	-0.243708	0.591885
1	10338074	0.0417617	0.705949	-0.359434	-0.535353
1	10338085	-0.119937	1.19394	-1.09095	-0.11354
1	10338110	0.20089	0.239267	-0.0794976	0.0265362
1	10338176	-0.11823	0.589863	-0.00165737	0.12067
1	10338181	-0.460467	0.286594	0.0314174	-0.299062
1	10338217	0.00658856	0.496327	0.0924194	-0.144255
1	10338223	-0.681156	0.227749	-0.286274	-0.0358686
1	10338228	-0.129008	0.430471	0.0180545	0.177524
1	10338229	-0.260425	0.382132	-0.627563	0.251345
1	10338232	-0.555971	0.261138	-0.14683	0.180231
1	10338233	-0.368165	0.388513	-0.339324	0.00645927
1	10338235	-0.438231	0.493253	-0.196145	0.182634
1	10338266	0.14022	0.566658	-0.122115	0.255142
1	10338280	-0.0828185	0.311559	-0.410876	-0.151046
1	10338283	0.0643988	0.447133	-0.0146057	0.0465002
1	10338286	0.142309	0.387886	-0.0475878	-0.413343
1	10338301	-0.17075	0.516434	-0.081436	0.164789
1	10338333	-0.275205	0.35941	-0.097726	-0.18362
1	10338348	-0.237434	0.411003	-0.497345	-0.231541
1	10338410	-0.240181	0.410937	-0.43346	-0.566869
1	10338415	0.154613	0.450262	0.140554	-0.21295
1	10338471	0.109911	0.257939	-0.0688135	-0.227521
1	10338477	-0.0440693	0.615387	0.172089	0.231252
1	10338480	-0.177387	0.63063	0.115786	0.491153
1	10338503	-0.112061	0.706679	0.217387	-0.323761
1	10338546	-0.220824	0.712528	0.161276	0.260108
1	10338570	0.213621	0.620538	-0.541821	0.202982
1	10338599	0.0526371	0.68934	0.115697	0.385973
1	10338604	-0.00881809	0.489494	-0.0358042	0.0621966
1	10338611	-0.157942	0.492102	0.111046	-0.0364612
1	10338618	-0.352756	1.18501	-0.751167	0.629769
1	10338635	-0.198282	0.652168	-0.766504	-0.0873846
1	10338636	-0.494447	0.231574	-0.315421	0.0243365
1	10338643	-0.0460429	0.390415	-0.0482732	0.24506
1	10338665	0.379174	0.629675	-0.393839	-0.355752
1	10338687	0.057913	1.10716	-0.241412	-0.212852
1	10338697	0.0438912	0.297699	-0.132848	0.0480272
1	10338699	-0.194748	0.650579	0.168385	-0.274053
1	10338712	-0.111654	0.294891	-0.549153	-0.184839
1	10338714	-0.146187	0.620232	-0.147369	-0.013016
1	10338724	0.204433	0.450401	-0.649383	-0.265005
1	10338745	-0.0297756	0.798256	-0.298506	-0.343886
1	10338782	-0.0994917	0.494763	-0.33119	-0.493461
1	10338787	-0.0751147	0.972493	-0.383266	-0.0761309
1	10338812	-0.0752927	0.148607	-0.183515	-0.0808961
1	10338824	0.410102	0.836082	0.0981312	0.0189753
1	10338836	-0.0109273	0.571657	-0.134861	-0.222844
1	10338851	-0.0757293	0.532785	-0.00377135	0.257452
1	10338857	0.228011	0.720691	0.0405874	-0.334181
1	10338873	-0.182203	0.320049	-0.00583906	-0.163397
1	10338877	-0.0304791	0.554547	0.0785035	-0.42587
1	10338888	0.283145	0.647216	0.0991055	0.375872
1	10338905	0.153813	0.306583	-0.333264	0.300132
1	10338933	-0.154059	0.626126	-0.485343	0.184752
1	10338943	0.0548417	0.342818	-0.381514	-0.0116773
1	10338950	-0.194531	0.332171	-0.00576586	0.0949869
1	10338974	-0.0514648	0.429292	0.104817	-0.636104
1	10338983	0.226906	0.506495	-0.193136	-0.622731
1	10338985	-0.0591788	0.260393	-0.485569	0.19469
1	10338995	0.118426	0.440354	-0.245391	-0.248738
1	10339027	-0.128626	0.888783	0.0896147	-0.0126544
1	10339030	-0.00652583	0.706511	-0.312301	-0.00114039
1	10339037	-0.192124	0.541552	-0.194388	0.00302271
1	10339042	-0.218704	0.561968	-0.586285	0.34813
1	10339043	-0.247427	0.236424	-0.455123	-0.0653759
1	10339053	-0.0800964	0.710989	0.165686	-0.0416856
1	10339057	-0.0544902	0.638062	0.0211292	0.0363748
1	10339058	0.0444983	0.196008	-0.16422	-0.17749
1	10339086	-0.45587	0.36984	0.0524504	-0.138476
1	10339096	0.0285015	0.541668	-0.337219	0.301764
1	10339119	0.0517631	0.510631	-0.0487679	-0.0999795
1	10339140	-0.124773	0.27769	-0.535444	0.175477
1	10339253	-0.254168	0.319195	0.0474688	-0.202737
1	10339283	-0.269303	0.436033	-0.0478373	0.401843
1	10339290	-0.103206	0.222056	-0.32941	-0.283183
1	10339293	0.292155	0.680611	0.109978	-0.392235
1	10339338	-0.102062	0.371048	-0.327865	-0.308361
1	10339341	-0.353817	0.416733	-0.316657	0.170763
1	10339348	-0.137982	0.90199	-0.503964	-0.391056
1	10339350	0.201549	0.530948	-0.0596616	-0.00723283
1	10339360	-0.250046	0.310812	-0.184027	-0.294905
1	10339375	0.231621	0.373116	-0.0118149	-0.443956
1	10339376	0.290315	0.861859	-0.0912078	0.0302151
1	10339383	0.0778282	0.474541	-0.23249	0.659416
1	10339388	-0.0571175	0.320576	0.0540049	-0.127697
1	10339397	0.115194	0.749099	0.163667	0.0983986
1	10339402	-0.253725	0.350168	-0.0663504	-0.169296
1	10339406	-0.158517	0.217322	-0.126	-0.192527
1	10339423	0.185471	0.393433	-0.199431	0.268298
1	10339432	0.246451	0.29933	-0.146353	0.19894
1	10339453	-0.0753804	0.301178	-0.539737	0.179883
1	10339455	-0.116842	0.169042	-0.171533	-0.171033
1	10339457	0.0530825	0.457906	0.0340109	-0.319502
1	10339472	0.133548	0.153196	-0.239898	-0.0214533
1	10339479	-0.239029	0.446259	-0.372111	0.353613
1	10339511	-0.119214	0.286005	0.025035	-0.135398
1	10339517	0.114419	0.234501	-0.483161	-0.0860818
1	10339518	-0.179545	0.39765	-0.197293	0.074634
1	10339555	0.298956	0.736211	-0.442148	0.147837
1	10339566	0.309609	0.400319	-0.237953	-0.0634064
1	10339581	0.283995	0.299789	-0.191504	-0.0322507
1	10339587	-0.265786	0.300079	-0.439595	-0.685619
1	10339592	0.146493	0.335	-0.0558174	-0.105405
1	10339636	-0.296019	0.650076	-0.08308	0.629545
1	10339649	-0.170109	0.520679	-0.5995	-0.268529
1	10339650	-0.271359	0.623014	-0.237037	0.239733
1	10339655	0.0801411	0.267695	-0.237717	0.251509
1	10339664	0.017694	0.452996	-0.214486	0.0412707
1	10339674	-0.21271	0.44384	0.0140844	-0.538914
1	10339684	-0.156396	0.960519	-0.145071	-0.380108
1	10339694	0.0169356	0.635245	0.0785906	-0.0895636
1	10339707	-0.195849	0.747872	-0.266065	-0.33022
1	10339712	0.12803	0.180542	-0.165373	-0.00554099
1	10339726	0.0643225	0.25589	-0.229547	-0.20162
1	10339728	0.201375	0.395633	-0.0504397	-0.19741
1	10339773	-0.152762	0.769816	0.0930414	0.171064
1	10339778	0.0870529	0.717511	-0.479439	0.0396129
1	10339790	-0.121134	0.769856	-0.247848	-0.495409
1	10339851	0.289034	0.428743	-0.359862	-0.284449
1	10339909	-0.202345	0.573249	0.225623	-0.209491
1	10339915	0.263339	0.55764	-0.610977	0.0296287
1	10339922	0.13651	0.36837	-0.350335	-0.272736
1	10339925	0.0500515	0.26141	-0.0341755	-0.145191
1	10339956	-0.00396297	0.580437	0.011823	-0.222918
1	10339968	-0.36624	0.322204	-0.30486	0.0976544
1	10339970	0.100131	0.179299	-0.524392	-0.272238
1	10339980	-0.193809	0.227896	-0.418387	-0.00325797
1	10339988	0.192085	0.301373	-0.0211978	-0.307425
1	10340008	0.41169	0.45964	0.00396877	-0.1019
1	10340018	0.200822	0.601027	0.013469	0.623069
1	10340082	-0.0944432	0.576057	-0.0068229	0.37208
1	10340099	-0.508317	0.485559	-0.48359	-0.393727
1	10340127	0.418413	0.557613	-0.0154021	0.472428
1	10340151	-0.21544	0.528785	-0.478835	-0.00472432
1	10340157	-0.201702	0.64131	0.018346	0.317343
1	10340168	0.0965669	0.637725	-0.146125	-0.417688
1	10340195	-0.317371	0.498236	-0.126887	-0.384044
1	10340200	0.0157038	0.486597	-0.162425	-0.359344
1	10340223	0.379217	0.661428	-0.20797	-0.211275
1	10340235	-0.394042	0.411846	-0.177078	-0.142947
1	10340249	0.256355	0.226789	-0.2192	0.289068
1	10340250	0.00616112	0.472964	-0.164255	0.305166
1	10340258	0.177093	0.864571	-0.200226	-0.694006
1	10340306	0.0548823	1.13795	-0.645149	-0.533048
1	10340308	-0.131577	0.339435	-0.259079	-0.0793552
1	10340317	-0.0559986	0.716086	0.086571	-0.418608
1	10340346	-0.318897	0.49738	-0.259389	-0.32494
1	10340356	-0.126582	0.23874	-0.353632	0.0216359
1	10340382	0.218861	0.349562	-0.186357	0.141636
1	10340398	-0.0156447	0.4345	-0.0741176	0.33148
1	10340418	-0.0207971	0.70313	-0.0914345	0.0242479
1	10340421	0.197983	0.944477	-0.10482	0.838786
1	10340460	-0.132564	0.238436	-0.254505	-0.310392
1	10340468	0.355294	0.454059	0.0754557	0.0472279
1	10340483	0.0733677	0.572682	0.011883	0.248001
1	10340489	0.368904	0.528925	-0.185459	-0.182643
1	10340491	-0.195863	1.0668	-0.11251	0.491902
1	10340493	0.233642	0.693688	-0.133379	-0.206219
1	10340511	-0.0199668	0.389727	-0.155957	-0.179439
1	10340514	-0.413863	0.559917	-0.748643	0.306176
1	10340536	0.203428	0.429005	0.0655688	-0.229709
1	10340539	0.0248065	0.53206	-0.0308635	-0.0285053
1	10340540	0.221285	0.64517	-0.0888886	0.295104
1	10340544	0.170536	0.667541	0.060487	0.374593
1	10340559	-0.296865	0.277306	-0.231664	-0.287116
1	10340586	-0.107493	0.324725	-0.280509	-0.422443
1	10340588	0.113925	0.374087	-0.499524	-0.328079
1	10340615	-0.220503	0.349443	-0.41852	-0.0280007
1	10340629	-0.112347	0.771204	0.0482588	-0.224806
1	10340657	0.0304799	0.516229	0.17279	0.00353942
1	10340686	0.142345	0.310973	-0.621581	-0.518224
1	10340716	0.0010778	0.312223	-0.331058	-0.547802
1	10340726	-0.136878	0.563561	-0.628798	-0.0107522
1	10340737	0.103804	0.431225	-0.476454	-0.256154
1	10340773	0.0468446	0.442533	-0.285492	0.420289
1	10340805	-0.440898	0.358355	-0.200518	0.216456
1	10340809	-0.0740163	0.178138	-0.0943901	-0.0213157
1	10340821	-0.147181	0.246957	-0.4867	-0.50044
1	10340825	-0.0324503	0.59571	-0.220011	0.172589
1	10340831	-0.0658533	0.400978	-0.227574	0.236821
1	10340853	0.0370246	0.240382	-0.370552	-0.312453
1	10340855	-0.229904	0.470531	-0.384705	-0.566325
1	10340880	-0.0819281	0.455783	0.101909	0.0467075
1	10340883	-0.537372	0.401385	0.140988	-0.0550404
1	10340896	0.328851	0.366159	-0.221026	0.590868
1	10340899	-0.00912162	0.597554	-0.329493	0.207424
1	10340913	-0.757354	0.404364	-0.364252	0.127278
1	10340917	-0.212176	0.903607	-0.284959	0.582107
1	10340919	-0.395204	0.804736	-0.340189	-0.218599
1	10340959	0.0446225	0.430441	-0.311942	-0.0752831
1	10340961	-0.195166	0.754607	0.256606	-0.251051
1	10340976	-0.179053	0.349093	-0.110888	-0.0704775
1	10340993	-0.251875	0.945777	-0.622824	-0.143424
1	10340998	0.225141	0.387841	0.0515226	-0.301672
1	10341062	-0.0400883	0.326606	-0.43967	-0.653896
1	10341064	-0.125981	0.336577	-0.184467	0.135381
1	10341077	0.236399	0.29603	-0.30572	0.46279
1	10341095	0.139261	0.634186	0.190527	-0.0858545
1	10341101	-0.0194762	0.302407	-0.126093	0.0150496
1	10341107	0.143406	0.372044	-0.404144	-0.358665
1	10341131	-0.117177	0.797992	0.218633	-0.0594668
1	10341179	-0.353267	1.03684	-0.0399944	-0.274793
1	10341200	-0.0330802	0.23361	-0.143321	-0.219197
1	10341307	0.0824394	0.240066	-0.272115	-0.302046
1	10341309	0.187943	0.221248	-0.378645	-0.159763
1	10341310	-0.507795	1.65548	-0.844033	0.360161
1	10341333	0.0938704	0.622729	-0.451489	-0.180691
1	10341335	-0.440897	0.563417	-0.455294	0.195888
1	10341364	-0.0687271	0.179232	-0.236455	0.00408814
1	10341366	0.0102781	0.560227	0.144789	0.0763561
1	10341387	0.10885	1.02941	-0.12158	-0.741314
1	10341417	-0.208982	1.8244	-0.926179	-0.103613
1	10341420	-0.0420294	0.271251	-0.185198	0.0109833
1	10341425	-0.0205503	0.390604	-0.20263	0.236136
1	10341438	0.318229	0.676824	0.129122	-0.283231
1	10341449	0.0256717	0.297448	-0.389567	-0.380813
1	10341454	0.563783	0.279127	-0.247983	0.176455
1	10341476	-0.391473	0.635864	0.258372	-0.644591
1	10341496	0.105222	1.03518	-0.242421	0.383592
1	10341518	-0.301528	0.76153	-0.145396	-0.187965
1	10341568	0.0383229	0.603925	-0.443292	-0.00321487
1	10341585	0.295559	0.281247	-0.157822	0.0681115
1	10341598	0.495503	0.302961	-0.153442	-0.0464134
1	10341606	0.177659	0.354538	-0.213415	-0.464244
1	10341607	-0.263665	0.440814	-0.292898	-0.507573
1	10341608	-0.0498872	0.387005	-0.0444355	-0.0530152
1	10341620	-0.132005	0.399627	-0.544035	0.27639
1	10341629	0.196809	0.458614	-0.400292	-0.0418052
1	10341666	0.149577	0.371834	-0.126041	-0.0827671
1	10341669	-0.550948	0.501727	-0.645728	0.128629
1	10341671	0.112644	0.488716	-0.0847249	-0.142551
1	10341696	0.132351	0.378628	-0.319201	-0.042204
1	10341714	0.062855	0.938011	-0.159058	-0.0481749
1	10341715	-0.155436	0.797906	0.30618	-0.471948
1	10341727	-0.0432599	0.370505	-0.584769	0.179736
1	10341764	-0.155301	1.1921	-0.0704306	0.176908
1	10341768	0.0759767	0.422596	-0.297322	0.197395
1	10341769	-0.154435	0.550587	-0.302929	-0.139916
1	10341773	0.0542088	0.431655	-0.227787	-0.123217
1	10341776	-0.00259928	0.533532	0.16241	-0.1775
1	10341789	0.112402	0.695088	0.00826683	-0.153919
1	10341790	0.038238	0.330183	-0.199955	0.483848
1	10341795	-0.296878	0.608979	0.013517	0.257969
1	10341801	-0.0982402	0.484549	-0.538262	0.15352
1	10341809	0.120858	0.376757	0.0384206	-0.0114081
1	10341812	0.308096	0.332957	-0.497006	0.0929412
1	10341856	0.177295	0.435847	-0.119324	-0.0501797
1	10341859	0.232357	0.424072	0.0029397	-0.119505
1	10341881	0.242123	0.287743	-0.442115	0.121844
1	10341901	-0.0388694	0.228262	-0.42919	0.0754297
1	10341935	0.169655	0.578251	-0.440166	-0.354185
1	10341957	0.280503	0.240055	-0.147288	0.138094
1	10341989	0.05672	0.418535	-0.173658	-0.0969595
1	10341997	0.022408	0.322773	-0.0800028	-0.153182
1	10342000	0.236377	1.55013	-0.526959	-0.90722
1	10342007	0.0535615	1.34556	-0.66642	-0.00131419
1	10342031	-0.24084	1.1218	-0.48991	0.439523
1	10342044	-0.056875	0.274658	-0.125244	-0.0279886
1	10342054	-0.169297	0.42605	-0.31994	0.435898
1	10342080	0.114133	0.43781	-0.064892	-0.318015
1	10342087	0.087148	0.578638	-0.48785	0.27599
1	10342121	-0.150071	0.329345	-0.0633233	-0.374087
1	10342126	0.0325103	0.62871	0.250616	-0.292275
1	10342140	-0.101603	0.602633	0.120553	0.0642882
1	10342144	-0.158246	0.591192	-0.0245973	0.0954945
1	10342145	-0.254682	0.748872	-0.287825	-0.239427
1	10342155	0.0141432	0.400854	0.0939172	-0.150248
1	10342190	0.0314362	0.587407	-0.0780343	-0.325512
1	10342192	0.0665724	0.681854	-0.0191912	0.570224
1	10342218	-0.621313	0.360982	-0.10143	-0.345122
1	10342221	-0.370314	0.360543	-0.575493	-0.134173
1	10342263	-0.0672539	0.89502	-0.942849	-0.262803
1	10342274	0.219244	0.619037	-0.0949527	0.238352
1	10342286	0.254938	0.693444	-0.264532	0.242013
1	10342292	-0.0893814	0.248368	-0.0937654	0.109916
1	10342321	-0.241754	0.340183	-0.070336	0.342107
1	10342324	0.082478	0.774221	-0.0856177	-0.0816793
1	10342348	-0.495258	0.315601	-0.331064	-0.267888
1	10342359	-0.083349	0.281198	-0.488794	-0.198483
1	10342419	0.488697	0.640985	-0.215919	0.802705
1	10342425	-0.0478674	0.261066	-0.209996	-0.00553914
1	10342426	0.307795	0.577769	0.131484	-0.239359
1	10342442	-0.125133	0.358463	-0.513127	-0.059693
1	10342452	-0.150966	1.18607	-0.106394	-0.194917
1	10342457	0.187681	0.614218	0.263551	-0.153348
1	10342469	-0.12137	0.77988	0.10238	0.222961
1	10342477	-0.0293715	0.516587	-0.0547512	-0.144233
1	10342479	0.0185248	0.34192	-0.359789	-0.210067
1	10342487	-0.394935	0.500157	-0.229425	-0.0545654
1	10342488	-0.226548	0.447146	-0.616072	0.0125382
1	10342520	0.0152937	0.680449	0.109527	-0.198814
1	10342546	-0.0124161	1.16624	-0.0540717	-0.330403
1	10342552	0.039276	0.406802	-0.377031	-0.0934516
1	10342557	0.123176	0.974433	0.0147944	-0.0335624
1	10342688	-0.29227	0.669103	-0.416355	-0.487368
1	10342701	0.156507	0.480293	-0.31868	-0.172333
1	10342702	-0.183353	0.199775	-0.456864	-0.388125
1	10342724	-0.412089	0.945833	-0.50578	-0.60637
1	10342726	-0.307073	0.7321	0.149855	0.0241124
1	10342735	-0.311	0.602456	0.0152763	0.660499
1	10342754	-0.0955883	0.439856	-0.068265	0.10521
1	10342764	-0.0848374	0.394254	-0.642251	-0.153405
1	10342781	-0.00189435	0.259008	-0.256796	0.163253
1	10342797	-0.225943	0.319305	-0.384445	-0.116267
1	10342801	-0.487153	0.554465	-0.022524	0.607576
1	10342810	-0.161523	0.245876	-0.472996	-0.0677165
1	10342822	-0.329006	0.517851	0.186391	-0.281137
1	10342844	0.0373112	0.211574	-0.278672	-0.267516
1	10342855	-0.104182	0.420617	-0.0444356	-0.228869
1	10342865	-0.544677	0.510069	-0.488635	0.661928
1	10342874	-0.0730633	0.362577	-0.0744463	0.27749
1	10342889	-0.168708	0.419708	-0.591559	-0.122358
1	10342929	-0.183223	0.181727	-0.357977	-0.25152
1	10342949	0.0407794	0.39818	-0.00464141	0.188375
1	10342982	0.122445	0.305438	-0.26961	0.230593
1	10342989	0.221052	0.345603	-0.0454085	-0.241158
1	10342997	-0.163094	0.179882	-0.344905	-0.252862
1	10343000	-0.468699	0.710779	-0.596595	-0.0515426
1	10343018	-0.016278	0.477046	0.107287	-0.56359
1	10343025	-0.112226	0.708989	-0.263915	0.0729733
1	10343036	-0.191846	0.675326	0.0581997	9.1183e-05
1	10343055	-0.333187	0.263964	-0.131539	0.296617
1	10343066	0.138662	0.222593	-0.19674	0.100451
1	10343067	-0.11855	0.174624	-0.391227	-0.205092
1	10343145	0.341267	0.560654	0.00117419	-0.300739
1	10343197	0.0356641	0.3156	-0.0865687	0.171811
1	10343215	-0.294219	0.287145	-0.113819	-0.455335
1	10343218	-0.295246	0.226954	-0.295997	-0.190977
1	10343252	-0.0251388	0.535194	-0.524669	-0.192555
1	10343269	-0.362251	0.465706	-0.160398	-0.123702
1	10343308	-0.382693	0.612053	0.298289	-0.0759129
1	10343318	0.157491	0.985324	0.0446056	-0.0958472
1	10343345	-0.246204	0.494651	-0.670364	-0.147524
1	10343374	0.176239	0.364373	-0.329232	-0.638496
1	10343381	0.18767	0.437512	0.0127658	-0.050607
1	10343384	-0.0454956	0.285898	-0.4879	-0.024848
1	10343405	-0.0105461	0.369793	-0.181545	-0.151411
1	10343406	-0.107321	0.325859	0.058855	-0.276316
1	10343417	0.199728	0.479229	-0.111746	-0.168975
1	10343424	0.0843732	0.225518	-0.060856	-0.0624085
1	10343469	-0.267542	0.606639	-0.266012	0.00186066
1	10343494	-0.110691	0.586103	-0.190675	0.563091
1	10343520	0.0781499	0.324341	-0.234316	0.395493
1	10343625	-0.429208	0.178924	-0.415066	-0.283566
1	10343629	-0.448661	0.501806	-0.290313	0.217442
1	10343637	-0.0464851	0.568138	0.0845097	-0.292769
1	10343655	0.152665	0.206998	-0.117066	0.0274963
1	10343663	-0.0910584	0.49946	-0.36666	-0.0201142
1	10343666	0.225401	0.798938	0.110415	0.186597
1	10343673	0.136803	0.792203	-0.90335	0.123499
1	10343697	0.170177	0.389226	-0.517245	-0.00305754
1	10343703	0.221519	0.550138	-0.0977843	0.192629
1	10343712	0.224548	0.452641	0.0166442	-0.165767
1	10343718	-0.342209	0.598416	-0.169749	-0.115186
1	10343722	0.0921862	0.684002	-0.340171	0.25932
1	10343737	-0.0100548	0.378275	-0.181563	0.155752
1	10343771	0.0588985	0.945747	-0.106217	0.0127408
1	10343790	-0.045422	0.306201	-0.210279	-0.00888163
1	10343806	-0.0976969	0.594853	0.0846157	-0.210758
1	10343811	0.0441925	0.398828	-0.651867	0.129971
1	10343812	0.0860343	0.319857	-0.48162	-0.177027
1	10343813	-0.119575	0.240445	0.0200331	-0.259367
1	10343815	-0.0585289	0.498907	-0.381651	-0.188256
1	10343853	-0.0936417	0.69183	-0.0812985	-0.192596
1	10343855	-0.130669	0.703013	-0.685589	0.072116
1	10343870	0.086095	0.326579	-0.0719229	0.16329
1	10343883	-0.107217	0.425279	-0.126009	0.0262586
1	10343887	-0.15988	1.04772	-0.229799	-0.256382
1	10343927	-0.150411	0.419899	-0.476488	0.290396
1	10343942	-0.132176	0.516258	-0.334822	0.0598119
1	10343947	-0.00628039	0.433294	-0.133535	0.101734
1	10344000	0.410384	1.05017	-0.599872	-0.0910201
1	10344002	-0.25003	0.714354	-0.535307	0.0708472
1	10344009	-0.0826761	0.142961	-0.151919	-0.0816926
1	10344033	-0.124772	0.485821	-0.350522	-0.0505247
1	10344038	-0.0467696	0.979859	0.0655879	0.362591
1	10344041	0.318793	0.592183	-0.049128	0.816548
1	10344042	0.17945	0.784818	-0.824207	-0.30242
1	10344066	0.230838	0.54815	-0.113516	0.495547
1	10344092	0.16761	0.649365	0.152664	0.229644
1	10344107	-0.22744	0.469973	0.0322018	-0.419536
1	10344116	-0.0174047	0.657547	0.108802	0.18765
1	10344139	-0.249897	0.647453	0.0764651	0.290675
1	10344142	-0.0361133	0.808517	-0.193135	0.314509
1	10344146	0.0588811	0.223694	-0.0741201	-0.000437554
1	10344148	0.176777	0.442556	-0.0314509	0.277673
1	10344160	0.105704	0.226005	-0.300297	-0.264354
1	10344186	-0.0041063	0.716932	0.152388	0.532563
1	10344198	0.206546	0.382958	-0.414533	0.382577
1	10344216	-0.0515596	0.509709	-0.58417	0.0222824
1	10344217	0.133922	0.959794	-0.103621	-0.0554336
1	10344230	-0.045865	0.233598	-0.452301	0.063271
1	10344270	-0.00853177	0.555206	-0.637982	-0.35397
1	10344271	-0.0723899	0.395	-0.0135801	-0.0220901
1	10344275	0.44468	1.31923	-0.187542	0.537319
1	10344287	-0.289754	0.22267	0.0261161	-0.295133
1	10344301	0.128382	0.608153	-0.0146981	-0.123064
1	10344340	0.304912	0.373722	0.0706768	-0.278733
1	10344341	-0.138893	0.329012	-0.10912	-0.156604
1	10344352	0.118088	0.641381	0.231099	-0.0744519
1	10344362	-0.0954876	0.374519	-0.468578	0.089706
1	10344371	0.388895	0.678432	0.0108321	-0.173235
1	10344405	0.396304	0.73831	-0.175436	-0.434767
1	10344406	-0.425956	0.526857	-0.134571	-0.509027
1	10344418	0.220993	0.547028	-0.193231	-0.25837
1	10344439	-0.302302	0.285984	-0.265749	-0.505381
1	10344443	-0.0174621	0.376061	0.101281	-0.515038
1	10344451	-0.0971632	0.573797	-0.318206	0.165373
1	10344472	-0.357927	0.355765	-0.543666	-0.0331605
1	10344498	0.157126	0.602067	-0.636582	0.410998
1	10344499	-0.153762	0.503041	0.169356	-0.302661
1	10344502	-0.407326	0.49814	-0.176396	-0.0314949
1	10344505	-0.198992	0.677758	-0.663713	0.292994
1	10344507	0.437269	0.47569	0.0990451	-0.088688
1	10344512	-0.201721	1.04465	-0.680264	-0.577244
1	10344519	-0.00508729	0.310141	-0.0128432	-0.423318
1	10344546	0.374727	0.417711	0.0180147	-0.301245
1	10344582	0.176087	0.454167	-0.169171	0.354804
1	10344591	-0.0404318	1.46608	-0.714454	-0.172927
1	10344595	-0.574921	0.317151	-0.260885	-0.236941
1	10344601	0.0135289	0.533562	-0.112731	-0.858204
1	10344610	0.118913	0.38359	-0.409287	-0.368467
1	10344637	-0.224692	0.349744	-0.466941	0.106837	Atp6v1h	ATPase, H+ transporting, lysosomal V1 subunit H
1	10344717	-0.250329	0.196985	-0.104153	0.0542979
1	10344723	-0.0256694	0.77637	0.0970536	-0.15044	Rrs1	ribosome biogenesis regulator 1
1	10344789	0.0486293	0.270232	-0.212649	0.178976	Cspp1	centrosome and spindle pole associated protein 1
1	10344933	-0.101767	0.171585	-0.340397	-0.0897106
1	10344952	0.0633012	0.587107	0.0565981	-0.221169	Rdh10	retinol dehydrogenase 10 (all-trans)
1	10345174	-0.0294507	0.41807	0.0848825	-0.12541
1	10345368	-0.083264	0.362363	-0.438995	-0.249491
1	10345482	-0.289224	0.44881	-0.390723	0.0596713	Cnnm4	cyclin M4
1	10345616	0.0583225	0.560991	-0.477806	-0.130265	Lipt1	lipoyltransferase 1
1	10345626	-0.055698	0.210952	-0.12523	0.0160932	Eif5b	eukaryotic translation initiation factor 5B
1	10345698	0.0597345	0.707287	-0.282268	-0.261757	Rpl31	ribosomal protein L31
1	10345967	0.0440045	0.17368	-0.300236	-0.192234	Bivm	basic, immunoglobulin-like variable motif containing
1	10346069	-0.0605208	0.46765	0.0972792	0.0873014
1	10346074	-0.0256138	0.607418	-0.0578911	-0.108443	Wdr75	WD repeat domain 75
1	10346255	-0.0124384	0.549093	0.132266	-0.0905447	Ormdl1	ORM1-like 1 (S. cerevisiae)
1	10346260	-0.101524	0.244806	-0.383921	-0.00997224	Osgepl1	O-sialoglycoprotein endopeptidase-like 1
1	10346298	-0.118755	0.820778	0.0445749	0.0808353	Coq10b	coenzyme Q10B
1	10346523	-0.0301942	0.477462	-0.0651466	-0.0471515	Bzw1	basic leucine zipper and W2 domains 1
1	10346549	0.0022708	0.43918	-0.103237	0.107759	Cbx3	chromobox 3
1	10346551	0.00881749	0.305326	-0.167786	-0.0214639	Cflar	CASP8 and FADD-like apoptosis regulator
1	10346668	-0.265421	0.564256	-0.235831	0.61182	Fam117b	family with sequence similarity 117, member B
1	10346747	-0.100199	0.238496	-0.408589	-0.0144713	Cyp20a1	cytochrome P450, family 20, subfamily a, polypeptide 1
1	10346764	-0.0873396	0.227859	-0.447316	0.0269423	Abi2	abl-interactor 2
1	10346914	0.024755	0.664441	0.0267929	-0.0121213	Fastkd2	FAST kinase domains 2
1	10346960	-0.0382531	0.731855	-0.503991	-0.30612	Ccnyl1	cyclin Y-like 1
1	10347106	0.0160688	0.189379	-0.298897	-0.13008	Rpe	ribulose-5-phosphate-3-epimerase
1	10347386	-0.0185535	0.254357	-0.209158	-0.121736	Cnot9	CCR4-NOT transcription complex, subunit 9
1	10347748	-0.166016	0.609394	-0.751606	0.161326	Acsl3	acyl-CoA synthetase long-chain family member 3
1	10347796	0.0198323	0.340304	-0.084339	-0.134192	Rhbdd1	rhomboid domain containing 1
1	10347970	-0.107128	0.304596	-0.297633	-0.0317154	Cab39	calcium binding protein 39
1	10348556	-0.130807	0.298793	-0.326207	0.0528856
1	10348775	0.148339	0.400515	-0.124233	-0.280142	Ppp1r7	protein phosphatase 1, regulatory subunit 7
1	10348906	0.0725823	0.371444	0.0504842	-0.0811321	Gal3st2c	galactose-3-O-sulfotransferase 2C
1	10349014	-0.0493468	0.335919	-0.564149	-0.191755	Capza1	capping protein (actin filament) muscle Z-line, alpha 1
1	10349016	-0.0695611	0.283325	-0.546021	-0.0957904	Relch	RAB11 binding and LisH domain, coiled-coil and HEAT repeat containing
1	10349239	-0.0098387	0.393847	-0.0116011	0.0287521	Nifk	nucleolar protein interacting with the FHA domain of MKI67
1	10349383	-0.0999409	0.435385	-0.257523	0.01448	Slc35f5	solute carrier family 35, member F5
1	10349752	0.00209403	0.462209	-0.229035	-0.135864	Elk4	ELK4, member of ETS oncogene family
1	10349793	-0.109613	0.213047	-0.440226	-0.180542	Dstyk	dual serine/threonine and tyrosine protein kinase
1	10349832	-0.259951	0.649646	0.0568552	0.137803
1	10349868	-0.0890144	0.441492	-0.239208	-0.000911669	Ppp1r15b	protein phosphatase 1, regulatory subunit 15B
1	10350331	0.133705	0.794717	0.160963	-0.241337	Zfp281	zinc finger protein 281
1	10350377	-0.120655	0.259295	-0.556827	-0.0198484	Zbtb41	zinc finger and BTB domain containing 41
1	10350489	0.0376337	0.276206	-0.507689	-0.027118	Uchl5	ubiquitin carboxyl-terminal esterase L5
1	10350819	-0.0570223	0.270688	-0.49303	-0.173884	Csnk2a1	casein kinase 2, alpha 1 polypeptide
1	10350823	-0.173004	0.562764	-0.363649	0.0699036	Abl2	v-abl Abelson murine leukemia viral oncogene 2 (arg, Abelson-related gene)
1	10350992	0.0141584	0.780551	-0.121378	-0.150071	Rc3h1	RING CCCH (C3H) domains 1
1	10351013	0.0879607	0.900143	-0.118377	0.0639064	Rc3h1	RING CCCH (C3H) domains 1
1	10351026	0.0487896	0.609278	-0.172563	0.332355	Gas5	growth arrest specific 5
1	10351163	-0.0810986	0.330084	-0.0518993	-0.0587277	Scyl3	SCY1-like 3 (S. cerevisiae)
1	10351179	-0.166783	0.586484	-0.26133	-0.0558491	Mettl18	methyltransferase like 18
1	10351259	-0.0848001	0.724994	0.0512935	-0.240533	Slc19a2	solute carrier family 19 (thiamine transporter), member 2
1	10351380	-0.00510082	0.375881	-0.321135	-0.299998	Ildr2	immunoglobulin-like domain containing receptor 2
1	10351636	-0.183863	0.238848	-0.200871	0.0116576	Alyref2	Aly/REF export factor 2
1	10351788	-0.11298	0.640558	-0.41684	-0.0586603	Pigm	phosphatidylinositol glycan anchor biosynthesis, class M
1	10352048	-0.0866784	0.388572	-0.127796	-0.149578	Exo1	exonuclease 1
1	10352064	-0.178371	0.530566	0.0564057	0.00815484
1	10352092	-0.130951	0.229887	-0.148538	0.206694	Zbtb18	zinc finger and BTB domain containing 18
1	10352267	0.0214788	0.508781	-0.364424	-0.50451	Lin9	lin-9 homolog (C. elegans)
1	10352281	-0.0697755	0.360098	-0.0643748	-0.29456	Acbd3	acyl-Coenzyme A binding domain containing 3
1	10352393	-0.036156	0.254816	-0.340091	0.110849	Srp9	signal recognition particle 9
1	10352690	0.0998431	0.23996	-0.542581	-0.393693	Angel2	angel homolog 2
1	10353010	0.0285675	0.324135	-0.614862	-0.269492	Mybl1	myeloblastosis oncogene-like 1
1	10353038	-0.0758081	0.333982	0.0417832	-0.0326003	Ppp1r42	protein phosphatase 1, regulatory subunit 42
1	10353050	0.0149554	0.206159	-0.0574994	-0.114425	Cops5	COP9 signalosome subunit 5
1	10353265	-0.120488	0.432182	-0.315243	0.11515	Rpl7	ribosomal protein L7
1	10353296	-0.0472422	0.257721	-0.365125	0.0745119	Eloc	elongin C
1	10353307	0.0277851	0.346067	-0.171132	-0.0940404
1	10353475	-0.110675	0.21005	-0.290465	0.0233877	Eif3m	eukaryotic translation initiation factor 3, subunit M
1	10353689	0.0108484	0.260047	-0.521681	-0.0776434	Phf3	PHD finger protein 3
1	10353707	-0.195332	0.704566	-0.708828	-0.273315	Ptp4a1	protein tyrosine phosphatase 4a1
1	10353750	-0.106606	0.175807	-0.0819051	-0.0957333	Bag2	BCL2-associated athanogene 2
1	10353754	0.0607013	0.434975	-0.17336	0.0454296	Zfp451	zinc finger protein 451
1	10353899	-0.0101327	0.459345	0.00987917	-0.0186962	Sema4c	sema domain, immunoglobulin domain (Ig), transmembrane domain (TM) and short cytoplasmic domain, (semaphorin) 4C
1	10353993	0.0206319	0.189474	-0.349826	-0.156178	Coa5	cytochrome C oxidase assembly factor 5
1	10354054	-0.028051	0.480474	-0.434071	0.0527318	Mitd1	MIT, microtubule interacting and transport, domain containing 1
1	10354065	-0.00668548	0.17638	-0.152532	-0.0541574	Lyg2	lysozyme G-like 2
1	10354085	-0.104599	0.24684	-0.145944	-0.00699093	Rev1	REV1, DNA directed polymerase
1	10354191	-0.0858282	0.236148	-0.183425	-0.118296	Rnf149	ring finger protein 149
1	10354203	0.131092	0.745878	0.12817	0.178819
1	10354273	0.0460085	0.58912	0.183438	-0.0108275
1	10354275	-0.153067	0.513471	-0.177384	0.2042	Tex30	testis expressed 30
1	10354389	-0.0451072	0.786943	-0.48712	0.169304	Slc39a10	solute carrier family 39 (zinc transporter), member 10
1	10354494	0.0965826	0.386671	-0.126397	-0.403428	Nab1	Ngfi-A binding protein 1
1	10354647	0.283083	0.227813	-0.553204	-0.295498	Pgap1	post-GPI attachment to proteins 1
1	10354792	0.145505	0.719174	-0.195414	-0.417667	Tyw5	tRNA-yW synthesizing protein 5
1	10354845	-0.0215202	0.162278	-0.206033	-0.0474216	Orc2	origin recognition complex, subunit 2
1	10354868	0.115534	0.948016	-0.252165	-0.542862	Fam126b	family with sequence similarity 126, member B
1	10354979	-0.0733189	0.293911	-0.324825	-0.283574	Als2	alsin Rho guanine nucleotide exchange factor
1	10355017	0.134995	0.639493	0.0368689	-0.48748	Sumo1	small ubiquitin-like modifier 1
1	10355037	0.0347545	0.723235	0.0986485	-0.19236	Wdr12	WD repeat domain 12
1	10355069	-0.0236585	0.405197	-0.033425	-0.0479746	Ino80d	INO80 complex subunit D
1	10355141	0.0905113	0.448475	-0.0634096	-0.058669	Klf7	Kruppel-like factor 7 (ubiquitous)
1	10355312	0.177055	0.346848	-0.113721	-0.0411801	Ikzf2	IKAROS family zinc finger 2
1	10355456	0.0605859	0.335139	-0.019212	-0.180742	Mreg	melanoregulin
1	10355582	-0.131541	0.503476	-0.483513	0.0567966	Usp37	ubiquitin specific peptidase 37
1	10356470	0.241472	0.406355	-0.391718	-0.407354	Glrp1	glutamine repeat protein 1
1	10356628	0.0499112	0.339248	-0.0720474	-0.0726879	Hdac4	histone deacetylase 4
1	10356932	-0.110405	0.719863	-0.228113	-0.0524883	D1Ertd622e	DNA segment, Chr 1, ERATO Doi 622, expressed
1	10357051	-0.00252998	0.291113	-0.302905	-0.0184525	Kdsr	3-ketodihydrosphingosine reductase
1	10357064	-0.00495127	0.310684	-0.154796	-0.0055021	Vps4b	vacuolar protein sorting 4B
1	10357133	-0.179569	0.450791	-0.265996	0.262388
1	10357454	-0.0345479	0.189671	-0.306091	0.0513964	Dars	aspartyl-tRNA synthetase
1	10357535	0.0316896	0.276773	-0.00210201	-0.0823039	Pfkfb2	6-phosphofructo-2-kinase/fructose-2,6-biphosphatase 2
1	10358259	0.0277415	0.332648	-0.621788	-0.410893	Nek7	NIMA (never in mitosis gene a)-related expressed kinase 7
1	10358432	-0.0774857	0.505877	-0.576098	0.00852419	Zfp825	zinc finger protein 825
1	10358459	-0.0209646	0.207579	-0.411418	0.0078214	Odr4	odr4 GPCR localization factor homolog
1	10358677	0.0377816	1.11007	-0.00306684	-0.310899	Swt1	SWT1 RNA endoribonuclease homolog (S. cerevisiae)
1	10358698	0.0497516	0.762371	0.120761	-0.163051	Rnf2	ring finger protein 2
1	10358733	-0.0984571	0.375498	-0.53664	-0.113884	Rgl1	ral guanine nucleotide dissociation stimulator,-like 1
1	10358757	-0.0147921	0.642597	0.0526082	-0.147876	Smg7	Smg-7 homolog, nonsense mediated mRNA decay factor (C. elegans)
1	10359181	0.0519353	0.363192	-0.0330847	-0.163968	Tor3a	torsin family 3, member A
1	10359201	0.040237	0.313927	-0.0504958	-0.0488104	Ralgps2	Ral GEF with PH domain and SH3 binding motif 2
1	10359297	0.0241543	0.424208	-0.245641	0.151111	Atp5h	ATP synthase, H+ transporting, mitochondrial F0 complex, subunit D
1	10359334	0.143155	0.347503	-0.0797608	-0.0875498	Cacybp	calcyclin binding protein
1	10359473	0.0827797	0.405566	0.0236308	0.0287554	4930558K02Rik	RIKEN cDNA 4930558K02 gene
1	10359506	0.00800442	0.474333	0.24781	-0.364686	Mettl13	methyltransferase like 13
1	10359525	0.0271774	0.227775	-0.0857931	0.0424811	Prrc2c	proline-rich coiled-coil 2C
1	10359723	-0.0059017	0.413032	-0.151351	0.0948856	Tiprl	TIP41, TOR signalling pathway regulator-like (S. cerevisiae)
1	10359770	0.00957207	0.213539	-0.423678	0.0307334	Pou2f1	POU domain, class 2, transcription factor 1
1	10359816	0.0219912	0.202371	-0.079249	-0.0790755	Pogk	pogo transposable element with KRAB domain
1	10359851	-0.177102	0.403246	-0.347421	-0.0149712	Uck2	uridine-cytidine kinase 2
1	10359917	0.0773988	0.354029	-0.535651	-0.434556	Hsd17b7	hydroxysteroid (17-beta) dehydrogenase 7
1	10359948	-0.00412436	0.363587	-0.196697	0.00741537	Uap1	UDP-N-acetylglucosamine pyrophosphorylase 1
1	10359961	-0.013412	0.433436	0.0546596	-0.0431957	Uhmk1	U2AF homology motif (UHM) kinase 1
1	10360003	-0.106636	0.17098	-0.215426	-0.154365	Dusp12	dual specificity phosphatase 12
1	10360460	-0.262024	0.663906	-0.297343	-0.192219	Chml	choroideremia-like
1	10360544	0.0261404	0.294498	-0.0804468	-0.0694673	Hnrnpu	heterogeneous nuclear ribonucleoprotein U
1	10360580	0.0530133	0.783296	-0.626043	0.00144758	Tfb2m	transcription factor B2, mitochondrial
1	10360589	-0.0476293	0.31467	-0.312635	-0.145495	Ahctf1	AT hook containing transcription factor 1
1	10360695	0.0762307	0.407642	-0.287471	-0.123354	Nvl	nuclear VCP-like
1	10360794	-0.079745	0.606058	-0.326781	-0.233103	Fbxo28	F-box protein 28
1	10360920	0.0662841	0.428779	-0.168504	-0.415355	Tgfb2	transforming growth factor, beta 2
1	10361065	-0.0952889	0.534563	-0.454968	0.0473831	Flvcr1	feline leukemia virus subgroup C cellular receptor 1
1	10361075	-0.118818	0.320649	-0.0794232	0.0302993	Flvcr1	feline leukemia virus subgroup C cellular receptor 1
1	10361110	0.0556839	0.363583	-0.209044	-0.254936	Dtl	denticleless E3 ubiquitin protein ligase
1	10361186	-0.0733313	0.214223	-0.38938	-0.00402901	Sertad4	SERTA domain containing 4
1	10361282	-0.062556	0.212854	-0.493755	0.00965219	Cr1l	complement component (3b/4b) receptor 1-like
1	10361352	-0.0183252	0.257207	-0.0716372	0.0548504
1	10361366	-0.153954	0.641153	-0.0180109	0.18799	Mtrf1l	mitochondrial translational release factor 1-like
1	10361375	-0.118166	1.06168	0.0570484	0.0808705	Fbxo5	F-box protein 5
1	10361640	-0.335088	0.384221	-0.160858	0.299221
1	10361660	-0.0744955	0.534933	-0.120965	0.131022	Lats1	large tumor suppressor
1	10361682	0.0550582	0.423081	-0.232447	0.0996998	Ppil4	peptidylprolyl isomerase (cyclophilin)-like 4
1	10361712	-0.0393479	0.285541	-0.211131	-0.036806	Shprh	SNF2 histone linker PHD RING helicase
1	10361748	-0.0701224	0.667953	-0.484936	-0.17964	Fbxo30	F-box protein 30
1	10361807	-0.114743	1.00132	-0.852144	-0.0554467	Hivep2	human immunodeficiency virus type I enhancer binding protein 2
1	10361846	-0.0574661	0.316691	-0.189308	-0.0734615	Reps1	RalBP1 associated Eps domain containing protein
1	10362036	0.0278804	0.176593	-0.413019	-0.10677	Hbs1l	Hbs1-like (S. cerevisiae)
1	10362416	-0.174001	0.343428	-0.596925	-0.349101
1	10362418	-0.0723898	0.23169	-0.403274	-0.0825272
1	10362436	-0.057799	0.198547	-0.0926996	-0.162108
1	10362454	-0.0904353	0.359606	-0.109736	-0.0392359
1	10362487	-0.0871507	0.412648	-0.120056	-0.11228	Tspyl1	testis-specific protein, Y-encoded-like 1
1	10362490	-0.0996404	0.353535	0.106875	-0.344947	Tspyl4	TSPY-like 4
1	10362520	-0.120265	0.226568	-0.229875	0.193715	Hdac2	histone deacetylase 2
1	10362811	0.0783481	0.343137	-0.59722	0.0501944	Sesn1	sestrin 1
1	10362837	-0.0132668	0.271731	-0.573926	-0.192851	Sec63	SEC63-like (S. cerevisiae)
1	10362886	-0.0649746	0.50528	-0.0211551	-0.0931176	Bend3	BEN domain containing 3
1	10363137	-0.148769	0.660033	0.00206419	0.124066	Nus1	NUS1 dehydrodolichyl diphosphate synthase subunit
1	10363163	-0.117278	0.391087	-0.147382	-0.0653149	Asf1a	anti-silencing function 1A histone chaperone
1	10363173	-0.0262407	0.337289	-0.192207	-0.0278253	Gja1	gap junction protein, alpha 1
1	10363281	-0.051103	0.474011	-0.5991	-0.106737	Ranbp2	RAN binding protein 2
1	10363486	0.0215351	0.277729	0.0381151	-0.236533	Lrrc20	leucine rich repeat containing 20
1	10363563	0.0183568	0.277479	-0.217445	-0.360938	Slc25a16	solute carrier family 25 (mitochondrial carrier, Graves disease autoantigen), member 16
1	10363894	-0.165969	0.240029	-0.123606	0.167701	Ipmk	inositol polyphosphate multikinase
1	10363903	0.160745	0.467586	-0.12538	-0.192203	Hbs1l	Hbs1-like (S. cerevisiae)
1	10364011	0.0527485	0.160951	-0.257221	-0.11639	Specc1l	sperm antigen with calponin homology and coiled-coil domains 1-like
1	10364194	-0.126668	0.244163	-0.301286	0.097322	Lss	lanosterol synthase
1	10364361	-0.0481568	0.601457	-0.157514	-0.0401433	Icosl	icos ligand
1	10364383	0.115519	0.2083	-0.101084	0.0165722
1	10364984	-0.243317	0.443793	-0.438781	0.17905	Zbtb7a	zinc finger and BTB domain containing 7a
1	10365199	-0.159524	0.732379	-0.694808	-0.10708	Ankrd24	ankyrin repeat domain 24
1	10365208	-0.201698	0.389773	-0.41415	-0.237194	Zfp873	zinc finger protein 873
1	10365242	0.00645632	0.453283	-0.488372	-0.146833	Hcfc2	host cell factor C2
1	10365260	-0.0557075	0.677898	0.215961	0.0137757	Txnrd1	thioredoxin reductase 1
1	10365290	-0.12885	0.264204	-0.173032	-0.0268588	Chst11	carbohydrate sulfotransferase 11
1	10365302	0.0528719	0.547712	-0.432635	-0.0763873	Washc4	WASH complex subunit 4
1	10365344	-0.0339191	0.505323	0.122616	-0.41643	Tcp11l2	t-complex 11 (mouse) like 2
1	10365420	-0.0715092	0.705647	-0.258609	-0.0654487	Tmem263	transmembrane protein 263
1	10365450	0.0150303	0.445252	-0.197415	-0.206624	Pwp1	PWP1 homolog, endonuclein
1	10365518	-0.251291	0.621969	-0.441941	0.321073	Nt5dc3	5'-nucleotidase domain containing 3
1	10365729	-0.0603049	0.255156	-0.5028	0.0770621	Cdk17	cyclin-dependent kinase 17
1	10365899	0.0123607	0.348832	-0.482153	0.0131571	Cep83	centrosomal protein 83
1	10365918	-0.171496	1.00251	-0.276611	-0.205153	Ube2n	ubiquitin-conjugating enzyme E2N
1	10365933	-0.0623809	0.301914	-0.451641	0.0727009	Eea1	early endosome antigen 1
1	10366038	-0.0675433	0.316812	-0.190586	-0.133848	Galnt4	polypeptide N-acetylgalactosaminyltransferase 4
1	10366158	0.0274843	0.646674	0.00135006	0.484502
1	10366161	-0.275803	0.23079	-0.108855	0.125527
1	10366186	-0.0458142	0.337367	-0.0209458	-0.0202964	Ccdc59	coiled-coil domain containing 59
1	10366337	-0.0387221	0.564803	0.0645902	-0.0893135	Nap1l1	nucleosome assembly protein 1-like 1
1	10366350	-0.0261279	0.5163	0.190473	-0.106354	Krr1	KRR1, small subunit (SSU) processome component, homolog (yeast)
1	10366409	0.00910109	0.710244	0.149767	0.170263	Zfc3h1	zinc finger, C3H1-type containing
1	10366640	-0.0666992	0.38929	-0.255936	-0.36054	Llph	LLP homolog, long-term synaptic facilitation (Aplysia)
1	10366698	-0.033182	0.431	-0.0607694	-0.0973605	BC048403	cDNA sequence BC048403
1	10366767	0.0219377	0.362256	-0.0174364	-0.262373	Ctdsp2	CTD (carboxy-terminal domain, RNA polymerase II, polypeptide A) small phosphatase 2
1	10366983	0.0639286	0.581863	-0.377884	-0.398384	Nemp1	nuclear envelope integral membrane protein 1
1	10367120	-0.0236067	0.203697	-0.14331	-0.0971816
1	10367337	-0.0636037	0.226809	-0.126317	-0.229652	Rnf41	ring finger protein 41
1	10367422	0.075847	0.619449	0.137437	-0.246861	Sarnp	SAP domain containing ribonucleoprotein
1	10367440	-0.0773749	0.419996	-0.0483263	0.0544205	Itga7	integrin alpha 7
1	10367697	-0.0947972	0.210732	-0.1669	0.0507571	Ppp1r14c	protein phosphatase 1, regulatory inhibitor subunit 14C
1	10367717	-0.0223445	0.650375	-0.187961	-0.26367	Ginm1	glycoprotein integral membrane 1
1	10367728	0.00977307	0.438648	-0.37667	-0.165369	Tab2	TGF-beta activated kinase 1/MAP3K7 binding protein 2
1	10367772	0.00680066	0.207973	-0.270153	-0.234317	Samd5	sterile alpha motif domain containing 5
1	10367919	0.079898	0.724346	-0.18026	-0.375519	Stx11	syntaxin 11
1	10367931	-0.054102	0.296047	-0.139173	-0.131304	Ltv1	LTV1 ribosome biogenesis factor
1	10368030	-0.0779042	0.167489	-0.281666	-0.0956953	Heca	hdc homolog, cell cycle regulator
1	10368041	-0.272918	0.391126	-0.574179	0.0112892	Abracl	ABRA C-terminal like
1	10368227	-0.632935	0.281761	-0.155598	-0.190128
1	10368229	-0.107476	0.558451	-0.149398	-0.0056654	Tbpl1	TATA box binding protein-like 1
1	10368356	0.0276442	0.164496	-0.375323	-0.208079	Akap7	A kinase (PRKA) anchor protein 7
1	10368380	-0.146798	0.284822	-0.400946	-0.0468768	L3mbtl3	L3MBTL3 histone methyl-lysine binding protein
1	10368616	0.185464	0.445816	0.000854887	0.0896539	Zup1	zinc finger containing ubiquitin peptidase 1
1	10368670	-0.111894	0.781204	-0.0535781	0.26214	Amd1	S-adenosylmethionine decarboxylase 1
1	10368720	-0.0774892	0.2418	-0.539857	-0.287318	Slc16a10	solute carrier family 16 (monocarboxylic acid transporters), member 10
1	10368739	0.153382	0.608325	0.135853	-0.355656	Gtf3c6	general transcription factor IIIC, polypeptide 6, alpha
1	10368748	0.0698063	0.608135	0.168126	-0.212782	Amd1	S-adenosylmethionine decarboxylase 1
1	10368762	-0.0110924	0.329995	-0.333021	-0.100044	Cdc40	cell division cycle 40
1	10368947	-0.208865	0.160982	-0.477172	-0.209986	Crybg1	crystallin beta-gamma domain containing 1
1	10369102	-0.0294593	0.195961	-0.335335	-0.0122685	Cep85l	centrosomal protein 85-like
1	10369154	0.379125	0.532299	-0.319531	-0.945141	Man1a	mannosidase 1, alpha
1	10369206	-0.474852	0.482653	-0.364036	0.0861612	Rps8	ribosomal protein S8
1	10369210	-0.00974616	0.3607	-0.32891	-0.132454	Serinc1	serine incorporator 1
1	10369661	-0.0068192	0.162234	-0.35547	-0.0795458	Ccar1	cell division cycle and apoptosis regulator 1
1	10369761	-0.0341519	0.355344	-0.385914	-0.232901	Reep3	receptor accessory protein 3
1	10369779	-0.0357206	0.573126	-0.0846381	-0.0635921	Ado	2-aminoethanethiol (cysteamine) dioxygenase
1	10369792	0.0516636	1.15825	-0.430424	-0.171754	Arid5b	AT rich interactive domain 5B (MRF1-like)
1	10369867	-0.037248	0.611986	-0.262527	0.0162637	Tfam	transcription factor A, mitochondrial
1	10370446	-0.0931811	0.236416	-0.519322	-0.165365	Trappc10	trafficking protein particle complex 10
1	10370544	0.16954	0.192339	-0.226128	0.0304791	2610008E11Rik	RIKEN cDNA 2610008E11 gene
1	10370552	-0.104596	0.349699	-0.458905	-0.166472	Plpp2	phospholipid phosphatase 2
1	10370608	0.0144345	0.503532	0.00240956	-0.104536
1	10371271	-0.0391332	0.605598	-0.358635	0.0824183	Zfp781	zinc finger protein 781
1	10371277	0.102937	0.164344	-0.243138	-0.0915871	Zfp938	zinc finger protein 938
1	10371307	-0.0789523	0.550259	0.0180576	-0.0368139	Nfyb	nuclear transcription factor-Y beta
1	10371321	-0.117885	0.543038	-0.69352	-0.153235	Slc41a2	solute carrier family 41, member 2
1	10371332	-0.115619	0.357163	-0.280947	0.380881	Aldh1l2	aldehyde dehydrogenase 1 family, member L2
1	10371379	0.267073	0.647264	0.0648941	-0.860273	Nuak1	NUAK family, SNF1-like kinase, 1
1	10371400	-0.225847	0.370154	-0.456238	0.308941	Cry1	cryptochrome 1 (photolyase-like)
1	10371420	-0.0296478	0.630377	-0.0533717	-0.156906	Prdm4	PR domain containing 4
1	10371676	-0.0622832	0.542591	-0.406364	-0.0659783	Utp20	UTP20 small subunit processome component
1	10371830	-0.0184328	0.585586	-0.438524	-0.192904	Actr6	ARP6 actin-related protein 6
1	10371844	-0.202485	0.38544	0.0130664	0.0306982
1	10372417	-0.0435673	0.156351	-0.419811	-0.118638	Atxn7l3b	ataxin 7-like 3B
1	10372457	-0.0107321	1.00391	0.130388	-0.104225	Tbc1d15	TBC1 domain family, member 15
1	10372497	-0.050187	0.582456	-0.704771	-0.148384	Thap2	THAP domain containing, apoptosis associated protein 2
1	10372618	-0.119949	0.708764	-0.877277	-0.186848	Frs2	fibroblast growth factor receptor substrate 2
1	10372656	-0.0604251	0.200141	-0.182642	0.012646	Cpsf6	cleavage and polyadenylation specific factor 6
1	10372668	0.22635	0.629464	0.196088	-0.405638	Mdm2	transformed mouse 3T3 cell double minute 2
1	10372716	-0.0291861	0.543117	-0.351767	-0.157946	Rap1b	RAS related protein 1b
1	10372745	-0.0430483	0.74355	-0.00498002	0.106893	Dyrk2	dual-specificity tyrosine-(Y)-phosphorylation regulated kinase 2
1	10372877	-0.0953033	0.448905	-0.707588	-0.0444471	Xpot	exportin, tRNA (nuclear export receptor for tRNAs)
1	10372917	-0.0511756	0.319966	-0.184476	0.0152413	Rxylt1	ribitol xylosyltransferase 1
1	10372965	-0.0256304	0.366257	-0.371211	-0.138895	Usp15	ubiquitin specific peptidase 15
1	10373101	-0.164384	0.209997	-0.322865	-0.134899	Pip4k2c	phosphatidylinositol-5-phosphate 4-kinase, type II, gamma
1	10373600	0.0877039	0.503062	0.137737	0.0405479	Mettl7b	methyltransferase like 7B
1	10374106	-0.0929888	0.291936	-0.0728804	0.03335	Ykt6	YKT6 v-SNARE homolog (S. cerevisiae)
1	10374228	-0.117017	0.417108	-0.263642	-0.221948	Gm11992	predicted gene 11992
1	10374415	0.0139004	0.333777	-0.124559	-0.272573	Ppp3r1	protein phosphatase 3, regulatory subunit B, alpha isoform (calcineurin B, type I)
1	10374450	-0.101794	0.654548	-0.172583	0.0334924
1	10374455	-0.127312	0.308242	-0.377166	-0.0673264	Spred2	sprouty-related, EVH1 domain containing 2
1	10374466	0.0688925	0.256774	-0.377397	-0.178534	Rab1a	RAB1A, member RAS oncogene family
1	10374478	0.0342364	0.434094	-0.13147	-0.150266	Sertad2	SERTA domain containing 2
1	10374485	0.113994	0.611832	-0.428632	-0.175211	Peli1	pellino 1
1	10374590	0.055432	0.440888	-0.315236	-0.01423	Xpo1	exportin 1
1	10374767	0.0917263	0.205536	-0.182324	0.192433
1	10374793	0.203738	0.301644	-0.429065	-0.385547	Pnpt1	polyribonucleotide nucleotidyltransferase 1
1	10374821	0.0378979	0.620029	-0.399293	-0.330466	Ppp4r3b	protein phosphatase 4 regulatory subunit 3B
1	10374908	-0.0440364	0.363554	-0.102883	0.0574573	Rtn4	reticulon 4
1	10375002	0.144913	0.638639	-0.481279	-0.550679	Cpeb4	cytoplasmic polyadenylation element binding protein 4
1	10375079	-0.0800676	0.350721	-0.352906	0.117096	Ubtd2	ubiquitin domain containing 2
1	10375083	-0.0196048	0.455275	-0.321684	-0.0266444	Stk10	serine/threonine kinase 10
1	10375125	0.0312005	0.383337	-0.187929	0.315461	Ssbp1	single-stranded DNA binding protein 1
1	10375216	0.102438	1.16224	-0.0258826	-0.061168	Pank3	pantothenate kinase 3
1	10375234	0.162147	0.692059	0.00406281	-0.321866	Nudcd2	NudC domain containing 2
1	10375290	0.0660321	0.696789	0.214361	-0.313746	Slu7	SLU7 splicing factor homolog (S. cerevisiae)
1	10375439	0.142774	0.560584	-0.234887	-0.0601681	Med7	mediator complex subunit 7
1	10375559	-0.0588387	0.550246	-0.207365	-0.0592491
1	10375799	-0.0683022	0.219517	-0.200877	-0.127872	Zfp354a	zinc finger protein 354A
1	10375817	-0.191177	0.292272	-0.457857	0.129409	Gm12569	predicted gene 12569
1	10375973	0.0830028	0.61947	-0.141113	-0.484358	Taf13	TATA-box binding protein associated factor 13
1	10375975	0.162795	0.565289	-0.243222	-0.474761	Zcchc10	zinc finger, CCHC domain containing 10
1	10376052	-0.305007	0.423467	0.0988464	-0.00482133
1	10376142	-0.00373371	0.839797	0.141763	0.267858	Oser1	oxidative stress responsive serine rich 1
1	10376241	-0.0211301	0.964043	0.0742387	-0.0057886	Zic5	zinc finger protein of the cerebellum 5
1	10376263	-0.03758	0.343235	-0.29302	-0.0358475	Mfap3	microfibrillar-associated protein 3
1	10376269	0.045456	0.20526	-0.161206	-0.0972636	Galnt10	polypeptide N-acetylgalactosaminyltransferase 10
1	10376425	0.0328044	0.213034	-0.313382	0.0428617	Gm12258	predicted gene 12258
1	10376427	0.0361787	0.600432	0.179204	0.0949937	2810021J22Rik	RIKEN cDNA 2810021J22 gene
1	10376596	-0.0925287	0.431419	-0.517351	0.109384	Gid4	GID complex subunit 4, VID24 homolog
1	10376685	-0.125331	0.203048	-0.382234	-0.0116268	Alkbh5	alkB homolog 5, RNA demethylase
1	10376929	0.026802	0.268936	-0.0294602	-0.0327411	Tvp23b	trans-golgi network vesicle protein 23B
1	10378059	-0.105494	0.304469	-0.292277	-0.0336975	Txndc17	thioredoxin domain containing 17
1	10378271	0.138252	0.211832	-0.0904089	-0.134701	Ncbp3	nuclear cap binding subunit 3
1	10378732	0.0274991	0.565521	-0.0524515	-0.304953	Crk	v-crk avian sarcoma virus CT10 oncogene homolog
1	10378763	-0.236568	0.395867	0.0284878	0.149002
1	10378848	-0.00459744	0.499238	-0.399511	0.0316769	Hsp90aa1	heat shock protein 90, alpha (cytosolic), class A member 1
1	10378902	0.0726424	0.454541	-0.594026	-0.278961	Nufip2	nuclear fragile X mental retardation protein interacting protein 2
1	10379346	-0.107815	0.213048	-0.532628	-0.0183004	Suz12	SUZ12 polycomb repressive complex 2 subunit
1	10379363	0.0814905	0.69238	0.0852909	-0.193849	Atad5	ATPase family, AAA domain containing 5
1	10379445	0.108331	0.250457	-0.15762	-0.0709267	Zfp207	zinc finger protein 207
1	10379560	0.0268802	0.462727	-0.422113	-0.0581028	Zfp830	zinc finger protein 830
1	10379615	0.0561266	1.27794	-0.114223	-0.587188	Slfn5	schlafen 5
1	10379646	0.151415	0.753373	-0.400906	-0.866466	Slfn3	schlafen 3
1	10379708	0.0401521	0.307474	-0.0797314	-0.0982284
1	10379779	0.0437153	0.685853	-0.0773688	-0.385501	Ddx52	DEAD (Asp-Glu-Ala-Asp) box polypeptide 52
1	10379891	0.1752	0.533298	0.0575308	-0.447168	Ppm1d	protein phosphatase 1D magnesium-dependent, delta isoform
1	10379953	0.00658728	0.456931	-0.0421449	-0.20185	Brip1os	BRCA1 interacting protein C-terminal helicase 1, opposite strand
1	10379998	-0.00478887	0.277795	-0.425732	-0.288077	Trim37	tripartite motif-containing 37
1	10380210	-0.0221122	0.250951	-0.186704	0.0442455	Srsf1	serine/arginine-rich splicing factor 1
1	10380219	0.00623875	0.382585	-0.0686613	-0.173675	Vezf1	vascular endothelial zinc finger 1
1	10380321	-0.00516629	0.352851	-0.15903	0.0794966	Mbtd1	mbt domain containing 1
1	10380341	0.0120856	0.325718	-0.497124	0.0101385	Spag9	sperm associated antigen 9
1	10380381	-0.0953464	0.172139	-0.33262	-0.051803	Tob1	transducer of ErbB-2.1
1	10380751	0.0423009	0.19573	-0.266818	-0.0208944	Mrpl45	mitochondrial ribosomal protein L45
1	10380761	-0.174011	0.607662	0.159997	0.128375	Socs7	suppressor of cytokine signaling 7
1	10380773	-0.0107565	0.173152	-0.3014	-0.0456368	Arhgap23	Rho GTPase activating protein 23
1	10380859	0.101688	0.310491	-0.0789741	-0.0907792	Cdk12	cyclin-dependent kinase 12
1	10381018	-0.063187	0.532634	-0.0846725	-0.0102926	Msl1	male specific lethal 1
1	10381115	-0.0302825	0.281388	-0.0841577	0.134063	Eif1	eukaryotic translation initiation factor 1
1	10381345	0.0277981	0.543696	0.120913	-0.435382	Psme3	proteaseome (prosome, macropain) activator subunit 3 (PA28 gamma, Ki)
1	10381860	0.129391	0.678522	0.115067	-0.424475	Mettl2	methyltransferase like 2
1	10382139	0.0753378	0.158437	-0.208598	-0.0678938	Psmd12	proteasome (prosome, macropain) 26S subunit, non-ATPase, 12
1	10382257	0.0726847	0.322866	-0.231468	-0.308969	Amz2	archaelysin family metallopeptidase 2
1	10382852	0.0725178	0.383441	0.00887157	-0.286068	Mfsd11	major facilitator superfamily domain containing 11
1	10383289	-0.0584801	0.445148	-0.206847	0.0335853	Baiap2	brain-specific angiogenesis inhibitor 1-associated protein 2
1	10383684	-0.0387279	0.305738	-0.111187	-0.0084842	Limk2	LIM motif-containing protein kinase 2
1	10383708	0.181802	0.392472	-0.0262028	-0.481474	Rnf185	ring finger protein 185
1	10383758	0.0705957	0.794839	-0.417966	-0.390372	Tug1	taurine upregulated gene 1
1	10384150	-0.0240553	0.643648	-0.704649	-0.201484	Purb	purine rich element binding protein B
1	10384322	0.0588681	0.48263	-0.309453	-0.327906	Hus1	HUS1 checkpoint clamp component
1	10384378	0.0436478	0.245097	-0.250514	-0.267936	Ddc	dopa decarboxylase
1	10384448	0.0999914	0.24113	-0.526683	0.161493	Sec61g	SEC61, gamma subunit
1	10384474	0.00121468	0.504184	-0.0793417	-0.0780187	Pno1	partner of NOB1 homolog
1	10384539	-0.100361	0.530915	-0.299589	0.113561	Slc1a4	solute carrier family 1 (glutamate/neutral amino acid transporter), member 4
1	10384555	0.0924408	0.476759	0.0332873	-0.304516	Aftph	aftiphilin
1	10384656	0.0338684	0.590143	-0.310677	-0.172941	B3gnt2	UDP-GlcNAc:betaGal beta-1,3-N-acetylglucosaminyltransferase 2
1	10384725	0.228406	0.576369	-0.159173	-0.332561	Rel	reticuloendotheliosis oncogene
1	10384737	0.106742	0.528272	-0.303503	-0.400115	Papolg	poly(A) polymerase gamma
1	10384968	0.042606	0.402268	0.0997008	-0.258245	Bod1	biorientation of chromosomes in cell division 1
1	10385043	0.0842583	0.236499	-0.123884	0.149093	Npm1	nucleophosmin 1
1	10385159	0.163613	0.235748	-0.305876	-0.27209	Rars	arginyl-tRNA synthetase
1	10385343	0.017198	0.205963	-0.176292	-0.174462	Ttc1	tetratricopeptide repeat domain 1
1	10385382	-0.0962614	0.400711	-0.104877	0.0801975	Sft2d1	SFT2 domain containing 1
1	10385500	0.523505	0.660208	0.0245391	-0.270052	Irgm1	immunity-related GTPase family M member 1
1	10385591	-0.190118	0.276363	-0.0639444	0.0934537	Maml1	mastermind like transcriptional coactivator 1
1	10385719	-0.10796	0.44134	-0.221694	-0.127692	Sec24a	Sec24 related gene family, member A (S. cerevisiae)
1	10385926	0.0378124	0.259653	-0.179851	-0.224555	Cdc42se2	CDC42 small effector 2
1	10386125	0.00922159	0.214367	-0.143342	-0.217501	Gemin5	gem nuclear organelle associated protein 5
1	10386195	-0.210476	0.312858	0.0069057	-0.12372	Olfr328	olfactory receptor 328
1	10386219	0.200657	0.698468	0.0591567	-0.386307	Zfp39	zinc finger protein 39
1	10386400	-0.0964609	0.361173	-0.0607085	0.0925986	Arih2	ariadne RBR E3 ubiquitin protein ligase 2
1	10386548	-0.0991278	0.410165	0.00551488	0.152232	Pabpc4	poly(A) binding protein, cytoplasmic 4
1	10386604	0.00811006	0.418123	0.158471	-0.208672	Shmt1	serine hydroxymethyltransferase 1 (soluble)
1	10386636	-0.00829815	0.436258	0.113082	-0.0877607	Usp22	ubiquitin specific peptidase 22
1	10386703	0.118268	0.434328	-0.0159753	0.228021	Gm12271	predicted gene 12271
1	10386934	-0.0824801	0.368814	0.0503293	-0.079246	Wsb2	WD repeat and SOCS box-containing 2
1	10387014	0.0599478	0.225285	-0.536829	-0.222733	Map2k4	mitogen-activated protein kinase kinase 4
1	10387111	0.176567	0.607135	0.0804217	-0.395936	Adprm	ADP-ribose/CDP-alcohol diphosphatase, manganese dependent
1	10387372	-0.160495	0.268382	-0.149005	0.164113	Kdm6b	KDM1 lysine (K)-specific demethylase 6B
1	10388033	-0.052548	0.486769	-0.191296	-0.336358	Derl2	Der1-like domain family, member 2
1	10388154	0.159534	0.271468	-0.141896	-0.170763	Med31	mediator complex subunit 31
1	10388227	0.210265	0.425744	-0.133539	-0.420943	Cyb5d2	cytochrome b5 domain containing 2
1	10388274	-0.0282499	0.231989	-0.058809	-0.137981	Olfr381	olfactory receptor 381
1	10388579	0.139954	0.256204	-0.172362	-0.0602944	Gosr1	golgi SNAP receptor complex member 1
1	10388684	0.0123692	0.233482	-0.375017	-0.111688	Taok1	TAO kinase 1
1	10388938	-0.0433213	0.456602	-0.213854	-0.212062	Wsb1	WD repeat and SOCS box-containing 1
1	10388971	0.19828	0.424208	0.0257286	-0.211166	Utp6	UTP6 small subunit processome component
1	10389005	0.0518087	0.343314	-0.174576	-0.13316	Tefm	transcription elongation factor, mitochondrial
1	10389134	0.0578987	0.548196	-0.25102	-0.270969	Slfn9	schlafen 9
1	10389143	-0.047161	0.376779	-0.412847	-0.0655462	Slfn8	schlafen 8
1	10389151	-0.0148955	0.377864	-0.499496	0.120837	Slfn10-ps	schlafen 10, pseudogene
1	10389283	0.134209	0.751566	0.0412995	-0.267494	Lhx1	LIM homeobox protein 1
1	10389308	-0.00779482	0.335194	-0.12541	-0.146449	Ggnbp2	gametogenetin binding protein 2
1	10389326	-0.0510527	0.23341	-0.441815	-0.122756	Pigw	phosphatidylinositol glycan anchor biosynthesis, class W
1	10389373	0.102616	0.363011	-0.529679	-0.395762	Appbp2	amyloid beta precursor protein (cytoplasmic tail) binding protein 2
1	10389451	0.0975898	0.568806	-0.319516	-0.288304	Med13	mediator complex subunit 13
1	10389561	0.0469546	0.338868	-0.447314	-0.21088	Dhx40	DEAH (Asp-Glu-Ala-His) box polypeptide 40
1	10389738	0.0868007	0.498371	-0.232864	-0.117873	Dgke	diacylglycerol kinase, epsilon
1	10389842	-0.054991	0.340724	-0.3303	-0.240196	Utp18	UTP18 small subunit processome component
1	10390227	0.0113178	0.253473	0.0103833	-0.212832	Ube2z	ubiquitin-conjugating enzyme E2Z
1	10390352	0.0116545	0.438651	-0.19622	-0.0319177	Kpnb1	karyopherin (importin) beta 1
1	10390473	0.133551	0.611115	0.299615	-0.322991	Pip4k2b	phosphatidylinositol-5-phosphate 4-kinase, type II, beta
1	10391119	0.00120488	0.215533	-0.0630655	-0.181244	P3h4	prolyl 3-hydroxylase family member 4 (non-enzymatic)
1	10391301	0.0741795	0.526185	-0.144535	-0.404046	Stat3	signal transducer and activator of transcription 3
1	10391454	-0.0319185	0.421463	-0.0936876	-0.270763	Vat1	vesicle amine transport 1
1	10391513	-0.198583	0.20388	-0.246557	-0.0103981	Dusp3	dual specificity phosphatase 3 (vaccinia virus phosphatase VH1-related)
1	10392183	-0.0382152	0.249501	-0.170234	-0.0544488	Ern1	endoplasmic reticulum (ER) to nucleus signalling 1
1	10392251	0.0268181	0.460964	0.111534	0.00747231	Ddx5	DEAD (Asp-Glu-Ala-Asp) box polypeptide 5
1	10392328	0.0292131	0.279071	-0.430185	-0.464102	Nol11	nucleolar protein 11
1	10392735	-0.0432504	0.299177	-0.0361905	-0.38434	Cdc42ep4	CDC42 effector protein (Rho GTPase binding) 4
1	10393058	-0.0182345	0.266051	-0.293055	-0.159207	H3f3b	H3 histone, family 3B
1	10393177	-0.111393	0.313293	-0.411688	-0.0784286	Acox1	acyl-Coenzyme A oxidase 1, palmitoyl
1	10393395	0.0803042	0.485386	0.0486493	-0.34811	Srsf2	serine/arginine-rich splicing factor 2
1	10393509	-0.0421332	0.272589	-0.250263	-0.245766	Usp36	ubiquitin specific peptidase 36
1	10393877	-0.129517	0.317954	0.0407833	-0.0722441	Mafg	v-maf musculoaponeurotic fibrosarcoma oncogene family, protein G (avian)
1	10394102	-0.0310825	0.510596	0.0370991	-0.222657	Wdr45b	WD repeat domain 45B
1	10394144	-0.0487804	0.220187	-0.116308	-0.0558891	Rab10os	RAB10, member RAS oncogene family, opposite strand
1	10394448	-0.148587	0.332797	-0.454195	-0.055725	Pum2	pumilio RNA-binding family member 2
1	10394674	-0.0304852	0.662738	-0.31341	-0.51253	Gm9847	predicted pseudogene 9847
1	10394690	0.229908	0.401548	0.0145892	-0.333446	E2f6	E2F transcription factor 6
1	10394749	0.00304755	0.471594	-0.016618	-0.154666	Nol10	nucleolar protein 10
1	10395198	0.0307456	0.46433	-0.0432959	-0.177333
1	10395252	-0.277643	0.329441	-0.429112	-0.0782211	Ccdc71l	coiled-coil domain containing 71 like
1	10395312	-0.00955061	0.477623	0.0368474	-0.00546963	Twistnb	twist basic helix-loop-helix transcription factor 1 neighbor
1	10395538	-0.0812978	0.342012	-0.565454	-0.284995	Pnpla8	patatin-like phospholipase domain containing 8
1	10395682	0.1801	0.272707	-0.0230816	-0.127839
1	10395733	0.0415679	0.388139	-0.244755	-0.0766797	Npas3	neuronal PAS domain protein 3
1	10395739	-0.0569117	0.327957	-0.574257	-0.0569922	Srp54b	signal recognition particle 54B
1	10395807	0.00132315	0.252377	-0.510437	-0.372474	1110008L16Rik	RIKEN cDNA 1110008L16 gene
1	10395816	0.0699149	0.190657	-0.273505	0.0520757	Psma6	proteasome (prosome, macropain) subunit, alpha type 6
1	10395932	-0.0231356	0.679961	-0.247787	-0.0331639	Mia2	melanoma inhibitory activity 2
1	10395976	0.0606687	0.378877	0.0571587	-0.234581	Dnajb6	DnaJ heat shock protein family (Hsp40) member B6
1	10395984	-0.0128101	0.384282	-0.358862	-0.328639	Togaram1	TOG array regulator of axonemal microtubules 1
1	10396008	0.0188528	0.667985	-0.295823	0.043511	Prpf39	pre-mRNA processing factor 39
1	10396030	0.11494	0.491546	-0.322157	-0.301747	Fancm	Fanconi anemia, complementation group M
1	10396094	-0.0508257	0.461769	-0.373503	-0.161092	Klhdc2	kelch domain containing 2
1	10396108	-0.0528617	0.198082	-0.364247	-0.048508	Arf6	ADP-ribosylation factor 6
1	10396170	-0.185469	0.327337	-0.0341006	0.125948	Frmd6	FERM domain containing 6
1	10396205	0.0507154	0.398243	-0.174968	-0.170071	Arid4a	AT rich interactive domain 4A (RBP1-like)
1	10396237	0.116213	0.183937	-0.458895	-0.133367	2700049A03Rik	RIKEN cDNA 2700049A03 gene
1	10396270	0.0685787	0.403078	-0.188571	-0.426939	Dact1	dishevelled-binding antagonist of beta-catenin 1
1	10396358	0.00626478	0.525642	-0.232166	-0.0256764	Ppm1a	protein phosphatase 1A, magnesium dependent, alpha isoform
1	10396778	-0.0238101	0.369626	-0.365263	-0.185569	Mpp5	membrane protein, palmitoylated 5 (MAGUK p55 subfamily member 5)
1	10396795	0.0462096	0.329355	-0.177636	-0.29789	Eif2s1	eukaryotic translation initiation factor 2, subunit 1 alpha
1	10396896	0.0603052	0.241882	-0.171979	-0.315934	Slc39a9	solute carrier family 39 (zinc transporter), member 9
1	10396919	0.0745869	0.301795	-0.200135	-0.355199	Susd6	sushi domain containing 6
1	10397143	-0.138333	0.259837	-0.378442	-0.0434813	Riox1	ribosomal oxygenase 1
1	10397189	0.0939851	0.214847	-0.393601	-0.327975	Ptgr2	prostaglandin reductase 2
1	10397541	0.0883918	0.47282	-0.448665	-0.205765	Gm5039	predicted gene 5039
1	10397633	0.0260179	0.402987	-0.11047	-0.302596	Flrt2	fibronectin leucine rich transmembrane protein 2
1	10397666	-0.00744342	0.153963	-0.344746	-0.0874231	Zc3h14	zinc finger CCCH type containing 14
1	10397866	0.0471214	0.527498	0.100216	-0.0120067	Golga5	golgi autoantigen, golgin subfamily a, 5
1	10397891	-0.00931939	0.733443	0.222878	-0.472361	Tmem251	transmembrane protein 251
1	10397895	-0.023292	0.321679	-0.372568	-0.188934	Moap1	modulator of apoptosis 1
1	10398025	-0.0216192	0.198817	-0.0574533	-0.0900943	Serpina3a	serine (or cysteine) peptidase inhibitor, clade A, member 3A
1	10398147	0.0490497	0.420056	-0.396618	-0.277833	Papola	poly (A) polymerase alpha
1	10398173	0.0962763	0.225627	-0.296472	-0.209917	Vrk1	vaccinia related kinase 1
1	10398195	0.0232986	0.244888	-0.0904577	-0.165125	Ccnk	cyclin K
1	10398288	0.0251871	0.557315	0.101395	-0.180488	Yy1	YY1 transcription factor
1	10398618	-0.00131787	0.267855	-0.0933621	0.131866	Traf3	TNF receptor-associated factor 3
1	10398678	0.0829354	0.417221	-0.0607598	0.00217772	Eif5	eukaryotic translation initiation factor 5
1	10398920	0.0369091	0.238992	-0.0819318	-0.229164	Clba1	clathrin binding box of aftiphilin containing 1
1	10399087	0.0702246	0.507085	-0.589772	-0.188085	Ncapg2	non-SMC condensin II complex, subunit G2
1	10399198	0.055705	0.587518	-0.774392	-0.148156	Ncoa4	nuclear receptor coactivator 4
1	10399224	0.0815	0.530014	0.0120216	-0.120005	1110002L01Rik	RIKEN cDNA 1110002L01 gene
1	10399330	0.318897	0.365839	-0.193709	-0.384381	Ubxn2a	UBX domain protein 2A
1	10399360	-0.170387	0.526957	0.000343078	0.283951	Rhob	ras homolog family member B
1	10399391	0.0154053	0.560053	-0.636835	-0.242659	Gen1	GEN1, Holliday junction 5' flap endonuclease
1	10399478	0.0314267	0.829731	-0.0640953	0.00551057	Lpin1	lipin 1
1	10399820	-0.0404355	0.211382	-0.382994	0.0689184	Acp1	acid phosphatase 1, soluble
1	10399825	-0.0644055	0.185804	-0.439597	-0.0730137	Dld	dihydrolipoamide dehydrogenase
1	10399841	-0.0540089	0.239027	-0.281064	-0.0956407	Cbll1	Casitas B-lineage lymphoma-like 1
1	10399892	0.0818768	0.225024	-0.535438	-0.303734	Gpr22	G protein-coupled receptor 22
1	10399897	0.134424	0.872014	0.107081	-0.333909	Hbp1	high mobility group box transcription factor 1
1	10400095	-0.10884	0.764374	-0.358019	-0.281783	Ifrd1	interferon-related developmental regulator 1
1	10400137	-0.065841	1.14435	-0.208056	-0.0172209	Dnajb9	DnaJ heat shock protein family (Hsp40) member B9
1	10400165	0.0372494	1.01767	-0.554423	-0.426596	Tfb2m	transcription factor B2, mitochondrial
1	10400191	0.14685	0.318557	-0.358358	-0.281087	Strn3	striatin, calmodulin binding protein 3
1	10400350	0.0226447	0.173359	-0.489863	-0.0816205	Cfl2	cofilin 2, muscle
1	10400357	-0.152117	0.657659	-0.28542	0.00817587	Baz1a	bromodomain adjacent to zinc finger domain 1A
1	10400395	0.195677	1.05262	-0.247624	-0.845527	Ppp2r3c	protein phosphatase 2, regulatory subunit B'', gamma
1	10400546	0.0357153	0.789107	-0.260093	-0.213397	Fbxo33	F-box protein 33
1	10400572	0.108213	1.04823	0.060547	-0.357802	Klhl28	kelch-like 28
1	10400668	0.0318278	0.182159	-0.347875	-0.081608	Nemf	nuclear export mediator factor
1	10400718	-0.0375285	0.596151	-0.670571	-0.166146	Sos2	SOS Ras/Rho guanine nucleotide exchange factor 2
1	10400883	-0.174448	0.306585	-0.370175	-0.0936062	Timm9	translocase of inner mitochondrial membrane 9
1	10400971	-0.0176153	1.08045	0.123096	-0.235504	Six4	sine oculis-related homeobox 4
1	10400975	0.0800338	0.316291	-0.0489859	-0.165804	Trmt5	TRM5 tRNA methyltransferase 5
1	10401028	-0.083929	0.219845	-0.509378	-0.117587	Sgpp1	sphingosine-1-phosphate phosphatase 1
1	10401109	0.127429	0.223491	-0.192139	0.213872	Gpx2	glutathione peroxidase 2
1	10401128	-0.043547	0.213499	-0.112241	-0.0848682	Max	Max protein
1	10401181	-0.00480934	0.459721	0.0977316	-0.169685	Rdh11	retinol dehydrogenase 11
1	10401267	0.121642	0.335466	-0.164106	-0.246322	Dcaf5	DDB1 and CUL4 associated factor 5
1	10401278	-0.146463	0.296712	-0.446792	-0.148927	Erh	ERH mRNA splicing and mitosis factor
1	10401382	-0.0749673	0.485265	0.039407	0.152972	Numb	NUMB endocytic adaptor protein
1	10401673	0.17703	0.594842	0.23622	-0.310161	Tgfb3	transforming growth factor, beta 3
1	10401803	0.0954717	0.559394	0.0765279	0.155297
1	10401829	0.00312941	0.580683	-0.341667	-0.182339	Gm5039	predicted gene 5039
1	10401837	-0.189731	0.602648	-0.050099	-0.00298301	Gm5039	predicted gene 5039
1	10401924	-0.165107	0.371467	-0.213764	-0.21625	Rpl31	ribosomal protein L31
1	10401997	-0.24744	0.413099	-0.574531	0.032812	Ptpn21	protein tyrosine phosphatase, non-receptor type 21
1	10402179	-0.0203911	0.422877	-0.609987	-0.100454	Ppp4r3a	protein phosphatase 4 regulatory subunit 3A
1	10402294	-0.013702	0.457306	0.114509	-0.104282	Moap1	modulator of apoptosis 1
1	10402302	-0.0619257	0.250963	-0.494382	-0.198825	Btbd7	BTB (POZ) domain containing 7
1	10402444	0.0252861	0.408285	-0.402062	-0.100646	Dicer1	dicer 1, ribonuclease type III
1	10402542	-0.0675926	0.241627	-0.48947	-0.0517986	Atg2b	autophagy related 2B
1	10402564	-0.0948461	0.229222	-0.0437089	-0.0701134	Setd3	SET domain containing 3
1	10402585	0.0288472	0.22191	-0.233676	-0.0981215	Wars	tryptophanyl-tRNA synthetase
1	10402650	0.0393324	0.301641	-0.000282967	-0.0221059	Cinp	cyclin-dependent kinase 2 interacting protein
1	10402715	-0.0621111	0.400529	-0.402938	-0.181577	Bag5	BCL2-associated athanogene 5
1	10402783	-0.144579	0.384528	-0.517742	-0.0907273	Ahnak2	AHNAK nucleoprotein 2
1	10403193	0.0313042	0.480068	-0.30637	0.119267	Sp4	trans-acting transcription factor 4
1	10403352	0.075881	0.930137	0.0390816	-0.122659	Klf6	Kruppel-like factor 6
1	10403511	-0.0460504	0.417138	-0.0651084	-0.0827462	Heatr1	HEAT repeat containing 1
1	10403664	-0.0994948	0.272823	-0.286295	0.207225	B3galnt2	UDP-GalNAc:betaGlcNAc beta 1,3-galactosaminyltransferase, polypeptide 2
1	10403919	-0.181891	0.54995	-0.155572	-0.122436	Zscan12	zinc finger and SCAN domain containing 12
1	10403988	0.205381	0.330603	-0.0502655	0.0438284	Vmn1r196	vomeronasal 1 receptor 196
1	10404036	-0.17151	0.413468	-0.501368	0.0168421	Hist1h2bg	histone cluster 1, H2bg
1	10404178	-0.0686855	0.468505	-0.305085	0.133002	BC005537	cDNA sequence BC005537
1	10404187	0.0263607	0.773363	0.0843403	-0.106538	Tdp2	tyrosyl-DNA phosphodiesterase 2
1	10404407	0.0172516	0.341134	-0.0729026	-0.052266	Foxc1	forkhead box C1
1	10404506	-0.101799	0.600701	-0.284226	0.0587516	Ripk1	receptor (TNFRSF)-interacting serine-threonine kinase 1
1	10404538	-0.0352908	0.299499	-0.312646	-0.0790466	Prpf4b	pre-mRNA processing factor 4B
1	10404578	0.0798551	0.388708	-0.447998	-0.034532	Cdyl	chromodomain protein, Y chromosome-like
1	10404630	-0.0245865	0.186396	-0.325299	-0.141544	Riok1	RIO kinase 1
1	10404675	-0.00611488	0.386451	-0.0781653	0.17369	Snrnp48	small nuclear ribonucleoprotein 48 (U11/U12)
1	10404700	0.143489	0.461992	-0.565295	-0.454976	Ubxn2a	UBX domain protein 2A
1	10404763	-0.0468311	0.49387	-0.100573	0.0579742
1	10404827	-0.0128966	0.236667	-0.297918	-0.0615147	Nol7	nucleolar protein 7
1	10405013	-0.0391786	0.509254	-0.0391961	0.122938	Ippk	inositol 1,3,4,5,6-pentakisphosphate 2-kinase
1	10405163	0.0607745	0.289977	-0.122475	-0.184215	Spin1	spindlin 1
1	10405263	-0.0788943	0.250123	-0.409986	-0.00854621	Simc1	SUMO-interacting motifs containing 1
1	10405291	-0.0419974	0.253525	-0.214453	-0.0756658	Faf2	Fas associated factor family member 2
1	10405372	0.0061275	0.402381	0.106877	-0.137531	Zfp346	zinc finger protein 346
1	10405835	-0.0229187	0.22341	-0.228512	0.0503827
1	10405853	-0.0228042	0.231622	-0.316995	-0.0540943	Zfp369	zinc finger protein 369
1	10405916	-0.0515673	0.480033	0.0468064	0.0471723	Zfp729a	zinc finger protein 729a
1	10405918	0.0868877	0.851999	-0.394437	-0.259728	Rsl1	regulator of sex limited protein 1
1	10405938	-0.168306	0.78697	-0.00945125	-0.199415	Zfp273	zinc finger protein 273
1	10405994	-0.068857	0.261378	-0.228684	0.102554	Med10	mediator complex subunit 10
1	10406067	-0.0197581	0.203238	-0.323044	-0.0497486	Clptm1l	CLPTM1-like
1	10406193	0.0812665	0.560832	-0.122198	-0.217659	Ccdc127	coiled-coil domain containing 127
1	10406419	0.128426	1.00521	-0.0459588	-0.357287	Lysmd3	LysM, putative peptidoglycan-binding, domain containing 3
1	10406536	-0.0711257	0.319733	-0.0860553	-0.0889269
1	10406581	0.0320717	0.319609	0.0231964	-0.175679	Dhfr	dihydrofolate reductase
1	10406626	-0.228423	0.46141	-0.655059	0.400293	Homer1	homer scaffolding protein 1
1	10406898	-0.133738	0.464178	-0.212024	0.0341653	Taf9	TATA-box binding protein associated factor 9
1	10406939	0.108388	0.323703	0.0384114	-0.195412	Gm13653	predicted gene 13653
1	10406941	0.0265668	0.443476	-0.159785	-0.221299	Sgtb	small glutamine-rich tetratricopeptide repeat (TPR)-containing, beta
1	10406953	0.0364885	0.60917	-0.228355	-0.19576	Trim23	tripartite motif-containing 23
1	10406968	0.00597876	0.556868	-0.384432	0.122583	Cenpk	centromere protein K
1	10407040	0.0171161	0.530676	-0.501506	-0.208506
1	10407053	-0.0669095	0.360858	-0.176428	0.119486	Smim15	small integral membrane protein 15
1	10407057	0.0233093	0.450325	0.115459	-0.115441	Ercc8	excision repaiross-complementing rodent repair deficiency, complementation group 8
1	10407126	-0.0791747	0.931858	-0.180893	0.248846	Plk2	polo like kinase 2
1	10407145	0.0245218	0.552472	-0.206688	-0.33411	Mier3	MIER family member 3
1	10407173	-0.0118952	0.457998	-0.437441	-0.173775	Il6st	interleukin 6 signal transducer
1	10407222	0.176711	0.251105	-0.090502	-0.111376	Dhx29	DEAH (Asp-Glu-Ala-His) box polypeptide 29
1	10407307	-0.0295349	0.32718	-0.113669	-0.0327694	Mocs2	molybdenum cofactor synthesis 2
1	10407337	0.126398	0.318062	-0.532006	-0.457664	Hcn1	hyperpolarization-activated, cyclic nucleotide-gated K+ 1
1	10407358	-0.100758	0.299818	-0.530866	-0.264542	Paip1	polyadenylate binding protein-interacting protein 1
1	10407387	0.0187209	0.496771	0.208967	-0.199096	Tmem267	transmembrane protein 267
1	10407392	-0.0282269	0.421082	-0.574519	-0.101908	Fam208b	family with sequence similarity 208, member B
1	10407543	0.0481467	0.70553	0.134203	-0.249845	Gtpbp4	GTP binding protein 4
1	10407766	0.074103	0.312709	-0.246099	-0.0473844	Lgals8	lectin, galactose binding, soluble 8
1	10407833	0.119539	0.499024	-0.564629	-0.422151	Ggps1	geranylgeranyl diphosphate synthase 1
1	10407870	0.00125935	0.182719	-0.520749	-0.0843622	Mrpl32	mitochondrial ribosomal protein L32
1	10407993	0.0458569	0.220063	-0.130477	-0.0467364	Srsf10	serine/arginine-rich splicing factor 10
1	10408032	0.0253148	0.366843	-0.536988	-0.0461047	Zscan26	zinc finger and SCAN domain containing 26
1	10408477	-0.120488	0.298232	-0.307944	-0.0328179	E2f3	E2F transcription factor 3
1	10408531	0.0279054	0.217167	-0.313405	0.110608	Gmds	GDP-mannose 4, 6-dehydratase
1	10408557	-0.00231649	0.303778	0.0128112	-0.252144	Serpinb1a	serine (or cysteine) peptidase inhibitor, clade B, member 1a
1	10408616	-0.102832	0.182	-0.176814	-0.0327237	Slc22a23	solute carrier family 22, member 23
1	10408629	0.126248	0.67086	0.206839	-0.328042	Pxdc1	PX domain containing 1
1	10408709	-0.0331008	0.191783	-0.235443	-0.0615215	Ssr1	signal sequence receptor, alpha
1	10408762	-0.0384551	0.169315	-0.106003	-0.0949738	Eef1e1	eukaryotic translation elongation factor 1 epsilon 1
1	10408952	-0.0346525	0.321947	-0.0432254	-0.154933	Nup153	nucleoporin 153
1	10409031	0.140797	0.498244	0.140045	-0.176694	Dek	DEK oncogene (DNA binding)
1	10409202	0.0253785	0.233681	-0.157395	0.171952
1	10409212	-0.0264579	0.296449	-0.254525	-0.0778413
1	10409265	0.0494462	0.218818	-0.416777	-0.21683	Auh	AU RNA binding protein/enoyl-coenzyme A hydratase
1	10409322	0.0488223	0.321095	0.0767108	-0.403219	Thoc3	THO complex 3
1	10409345	0.0530004	0.460562	0.0726398	-0.332864	Cltb	clathrin, light polypeptide (Lcb)
1	10409799	-0.201212	0.33812	-0.394592	-0.111335	Isca1	iron-sulfur cluster assembly 1
1	10409804	0.14016	0.320951	-0.184372	-0.268022	Tut7	terminal uridylyl transferase 7
1	10409990	0.0579466	0.930826	0.0703328	0.162233	6720489N17Rik	RIKEN cDNA 6720489N17 gene
1	10410039	-0.133936	0.439073	-0.526014	0.0474166	Ptch1	patched 1
1	10410124	-0.0112902	0.200859	-0.287139	-0.191674	Ctsl	cathepsin L
1	10410248	-0.00762778	0.190755	-0.236781	0.0358229	Gm10323	predicted gene 10323
1	10410254	-0.0318796	0.316196	-0.0711745	0.0976641	Gm10323	predicted gene 10323
1	10410273	0.270352	0.659308	0.0846598	-0.0886541	Zfp708	zinc finger protein 708
1	10410332	-0.0198257	0.881757	-0.424441	-0.358357	Zfp58	zinc finger protein 58
1	10410341	-0.133189	0.633843	-0.148282	-0.165366	Zfp87	zinc finger protein 87
1	10410345	-0.0567976	0.729073	-0.402527	-0.111998	Zfp748	zinc finger protein 748
1	10410362	-0.169589	0.608911	-0.237527	0.0234353	Zfp738	zinc finger protein 738
1	10410366	-0.0259338	0.412528	-0.294039	-0.0922202	Zfp738	zinc finger protein 738
1	10410370	-0.0445782	0.677053	-0.363558	0.0901888	Zfp65	zinc finger protein 65
1	10410375	0.0754468	0.79068	0.138307	-0.124832	Zfp85	zinc finger protein 85
1	10410388	-0.285971	0.186022	-0.464101	-0.139744	E430024C06Rik	RIKEN cDNA E430024C06 gene
1	10410393	0.00945055	0.552854	-0.0746381	-0.0626374	Mtrr	5-methyltetrahydrofolate-homocysteine methyltransferase reductase
1	10410435	-0.128154	0.421751	-0.410313	-0.423765	Tent4a	terminal nucleotidyltransferase 4A
1	10410877	-0.285268	1.10255	-0.58427	0.1617	Polr3g	polymerase (RNA) III (DNA directed) polypeptide G
1	10411119	0.0548637	0.412792	0.0150641	-0.235106	Tent2	terminal nucleotidyltransferase 2
1	10411332	-0.1068	0.872543	-0.0434484	0.287608	Hmgcr	3-hydroxy-3-methylglutaryl-Coenzyme A reductase
1	10411432	-0.0502512	0.648786	-0.374074	-0.331275	Utp15	UTP15 small subunit processome component
1	10411491	-0.0229523	0.487579	-0.350204	-0.250459	Tnpo1	transportin 1
1	10411552	-0.0189934	0.731175	-0.0222038	-0.0697305	Bdp1	B double prime 1, subunit of RNA polymerase III transcription initiation factor IIIB
1	10411690	0.0152231	0.416859	-0.466157	-0.110325	Rad17	RAD17 checkpoint clamp loader component
1	10411751	0.052499	0.305177	-0.409622	-0.372358	Slc30a5	solute carrier family 30 (zinc transporter), member 5
1	10411915	0.0637829	0.389533	-0.399232	-0.202942	Ppwd1	peptidylprolyl isomerase domain and WD repeat containing 1
1	10412062	-0.260906	0.451942	0.0988859	0.108291
1	10412082	-0.110778	0.41644	-0.62645	0.0261906	Gpbp1	GC-rich promoter binding protein 1
1	10412227	-0.194703	0.419622	-0.439822	0.0520141	Snx18	sorting nexin 18
1	10412385	-0.0822789	0.149608	-0.196426	-0.0371628	Mrps30	mitochondrial ribosomal protein S30
1	10412421	-0.169162	0.523415	-0.645263	-0.0359558	Zfp131	zinc finger protein 131
1	10412466	-0.212022	0.666871	0.00632698	0.442887	Hmgcs1	3-hydroxy-3-methylglutaryl-Coenzyme A synthase 1
1	10412616	0.0491231	0.622634	0.0498608	-0.213221	Rpp14	ribonuclease P 14 subunit
1	10412909	-0.0726802	0.314978	-0.540629	0.0139462	Fdft1	farnesyl diphosphate farnesyl transferase 1
1	10413008	-0.0999091	0.328751	-0.198133	-0.0378663	Fut11	fucosyltransferase 11
1	10413012	-0.164708	0.9872	-0.307718	0.391883	Fut11	fucosyltransferase 11
1	10413125	-0.178408	0.54751	-0.293281	0.238103	Samd8	sterile alpha motif domain containing 8
1	10413148	-0.0922803	0.563836	-0.116349	0.142902	A430057M04Rik	RIKEN cDNA A430057M04 gene
1	10413304	0.0433019	0.239791	-0.423868	-0.0732114	Arf4	ADP-ribosylation factor 4
1	10413530	0.0629505	0.437844	-0.296693	-0.537589	Dcp1a	decapping mRNA 1A
1	10413574	0.0120983	0.356771	-0.425783	-0.287067	Sfmbt1	Scm-like with four mbt domains 1
1	10413710	0.0937264	0.31848	-0.125286	-0.451929	Nt5dc2	5'-nucleotidase domain containing 2
1	10413752	0.00290724	0.361739	-0.00618087	-0.419056	Bap1	Brca1 associated protein 1
1	10413826	-0.0174738	0.312338	-0.269094	-0.0491597	Oxnad1	oxidoreductase NAD-binding domain containing 1
1	10413839	-0.079783	0.180758	-0.367301	-0.19598	Ncoa4	nuclear receptor coactivator 4
1	10414113	-0.0161916	0.401845	-0.654001	-0.0421847	Wapl	WAPL cohesin release factor
1	10414179	-0.126409	0.825911	-0.142962	-0.435811
1	10414218	0.183075	0.629202	-0.344843	0.205627	4930503E14Rik	RIKEN cDNA 4930503E14 gene
1	10414288	-0.0150918	0.449806	-0.49089	-0.0285965	Psmc6	proteasome (prosome, macropain) 26S subunit, ATPase, 6
1	10414333	-0.195625	0.408066	-0.393875	0.0137625	Samd4	sterile alpha motif domain containing 4
1	10414350	0.0408383	1.02678	-0.421249	-0.376558	Socs4	suppressor of cytokine signaling 4
1	10414355	-0.0496585	0.391237	-0.344195	-0.159517	Mapk1ip1l	mitogen-activated protein kinase 1 interacting protein 1-like
1	10414527	-0.0669928	0.175723	-0.298719	-0.133787	Pnp2	purine-nucleoside phosphorylase 2
1	10414909	-0.0642697	0.229929	-0.209973	-0.201752	Trav8n-2	T cell receptor alpha variable 8n-2
1	10415119	0.0598965	0.424597	0.0499265	0.00758809	Pabpn1	poly(A) binding protein, nuclear 1
1	10415159	0.0585933	0.256964	-0.145053	-0.206598	Thtpa	thiamine triphosphatase
1	10415570	0.00531565	0.598724	0.0881763	-0.37263
1	10415574	-0.0172603	0.216462	-0.425228	-0.405088	Ccni	cyclin I
1	10415642	0.133432	0.663979	-0.230508	-0.214984	Sap18	Sin3-associated polypeptide 18
1	10415660	0.131039	0.39233	-0.2645	0.440088	Rpl13	ribosomal protein L13
1	10415662	-0.0122435	0.362947	-0.151592	-0.14781	Rcbtb1	regulator of chromosome condensation (RCC1) and BTB (POZ) domain containing protein 1
1	10415678	-0.00945904	0.188554	-0.299442	-0.152141	Cab39l	calcium binding protein 39-like
1	10415766	-0.0736158	0.354903	-0.339174	0.111257	Sacs	sacsin
1	10415784	0.146264	0.78389	-0.656237	-0.759633	Trim13	tripartite motif-containing 13
1	10415844	-0.0588126	0.283669	-0.336384	-0.0874241	Ctsb	cathepsin B
1	10416037	-0.0249908	0.327084	-0.453634	0.00783827	Pbk	PDZ binding kinase
1	10416044	-0.0412932	0.756773	-0.0302828	0.030283	Ccdc25	coiled-coil domain containing 25
1	10416155	0.0904485	0.709676	0.0497777	-0.159706	Kctd9	potassium channel tetramerisation domain containing 9
1	10416510	-0.229997	0.33415	-0.354989	0.259578	Nufip1	nuclear fragile X mental retardation protein interacting protein 1
1	10416653	-0.0534001	0.446447	-0.426453	-0.298279	Kbtbd7	kelch repeat and BTB (POZ) domain containing 7
1	10416655	-0.0192095	0.728394	0.0753529	0.0176031	Kbtbd6	kelch repeat and BTB (POZ) domain containing 6
1	10416753	-0.000554866	0.329817	-0.311206	-0.0711274	Pibf1	progesterone immunomodulatory binding factor 1
1	10416887	-0.0686533	0.211117	-0.539699	-0.0914263	Slain1	SLAIN motif family, member 1
1	10416950	-0.277836	0.195688	-0.240077	-0.201535
1	10417053	-0.114468	0.391348	-0.314213	0.209261	Mbnl2	muscleblind like splicing factor 2
1	10417176	-0.2287	0.586806	-0.486006	0.363113	Zic2	zinc finger protein of the cerebellum 2
1	10417408	-0.161698	0.741189	0.216936	0.133871	Gm3033	predicted gene 3033
1	10417676	-0.0676464	0.272689	-0.441251	0.100799	Thoc7	THO complex 7
1	10417734	0.0659119	0.568151	0.166244	-0.151225	Nr1d2	nuclear receptor subfamily 1, group D, member 2
1	10417773	-0.0492733	0.23407	-0.147151	0.0612667	Gm5458	predicted gene 5458
1	10418247	-0.0703707	0.397279	-0.195702	0.0110506	Pde12	phosphodiesterase 12
1	10418500	-0.10045	0.317505	-0.128777	-0.125252
1	10418766	0.0936827	0.327299	-0.628255	-0.287029	Ankrd28	ankyrin repeat domain 28
1	10418796	0.000884191	0.335294	0.0011782	-0.156581	Dph3	diphthamine biosynthesis 3
1	10418804	0.0505194	0.345749	-0.104333	-0.119145	Timm23	translocase of inner mitochondrial membrane 23
1	10418879	0.0544891	0.281879	-0.0493314	-0.176164	Mapk8	mitogen-activated protein kinase 8
1	10419038	0.0254851	0.180566	-0.448344	-0.188317	Ghitm	growth hormone inducible transmembrane protein
1	10419125	0.0464415	0.284779	-0.250042	-0.117453
1	10419274	-0.0185585	0.687346	-0.144578	-0.146697	Gmfb	glia maturation factor, beta
1	10419288	0.00826557	0.359298	-0.0462213	0.116441	Gch1	GTP cyclohydrolase 1
1	10419296	0.119126	0.532575	0.172191	-0.209319	Wdhd1	WD repeat and HMG-box DNA binding protein 1
1	10419343	-0.00667661	0.57073	-0.299266	0.0822049	Atg14	autophagy related 14
1	10419607	-0.162887	0.20647	-0.296161	-0.0422218	Hnrnpc	heterogeneous nuclear ribonucleoprotein C
1	10419611	-0.145609	0.242831	-0.538461	-0.184119	Supt16	suppressor of Ty 16
1	10419731	-0.0684234	0.417131	0.0941723	-0.0612581	Nrbf2	nuclear receptor binding factor 2
1	10419790	-0.13762	0.659521	-0.157644	-0.214099	Ajuba	ajuba LIM protein
1	10419867	-0.0882561	0.246366	-0.068856	-0.106078	Homez	homeodomain leucine zipper-encoding gene
1	10420237	-0.111377	0.252318	-0.275275	0.0813193	Gm5801	predicted pseudogene 5801
1	10420348	-0.0143735	0.531234	-0.282872	0.0592387	Zmym5	zinc finger, MYM-type 5
1	10420413	-0.0235913	0.226951	-0.218635	-0.304608	Lats2	large tumor suppressor 2
1	10420439	-0.0892393	0.505804	-0.72376	0.0724487	Zdhhc20	zinc finger, DHHC domain containing 20
1	10420497	-0.0687865	0.597441	-0.464028	0.300496	Phf11c	PHD finger protein 11C
1	10420516	0.0533943	0.365896	-0.13162	-0.0697254	Cdadc1	cytidine and dCMP deaminase domain containing 1
1	10420572	-0.0392745	0.406048	-0.166146	0.0210107	Nupl1	nucleoporin like 1
1	10420657	-0.409848	0.97522	-0.244133	0.383357	Rps12-ps2	ribosomal protein S12, pseudogene 2
1	10420730	-0.114757	0.223729	-0.461887	-0.0818363	Fdft1	farnesyl diphosphate farnesyl transferase 1
1	10420823	-0.0986686	0.268266	-0.455002	-0.00473121	Hmbox1	homeobox containing 1
1	10420846	-0.1619	0.427263	-0.624941	0.0067571	Fzd3	frizzled class receptor 3
1	10420877	0.0151009	0.424812	-0.466454	-0.134141	Esco2	establishment of sister chromatid cohesion N-acetyltransferase 2
1	10420891	-0.0522862	0.419378	-0.0584299	-0.109256	Scara3	scavenger receptor class A, member 3
1	10421012	-0.0502629	0.444689	-0.541575	-0.0314299	Ppp2r2a	protein phosphatase 2, regulatory subunit B, alpha
1	10421172	-0.0652308	0.222563	-0.257007	0.127404	Slc25a37	solute carrier family 25, member 37
1	10421309	-0.0230739	0.16303	-0.152683	-0.0489116	Slc39a14	solute carrier family 39 (zinc transporter), member 14
1	10421325	-0.0474224	0.178733	-0.481284	-0.247257	Piwil2	piwi-like RNA-mediated gene silencing 2
1	10421624	-0.109832	0.267131	-0.455911	-0.0127984	Cog3	component of oligomeric golgi complex 3
1	10421672	-0.0345462	0.247887	-0.300742	-0.00325493	Gpalpp1	GPALPP motifs containing 1
1	10421758	-0.0630383	0.43576	-0.623303	-0.0615532	Akap11	A kinase (PRKA) anchor protein 11
1	10421975	-0.101526	0.426564	-0.384617	0.0190248	Mzt1	mitotic spindle organizing protein 1
1	10421981	-0.000622891	0.664881	-0.110509	-0.171354	Dis3	DIS3 homolog, exosome endoribonuclease and 3'-5' exoribonuclease
1	10422007	0.0959193	0.702642	0.120421	0.0860312
1	10422013	0.0906467	0.259354	-0.36109	-0.217501	Klf12	Kruppel-like factor 12
1	10422067	-0.0734478	0.465222	0.0537008	0.0707462	Fbxl3	F-box and leucine-rich repeat protein 3
1	10422176	-0.100855	0.169231	-0.143937	-0.0840852
1	10422185	-0.134156	0.25894	-0.470928	-0.12777	Rnf219	ring finger protein 219
1	10422227	-0.177285	0.305983	-0.254467	0.222894	Spry2	sprouty RTK signaling antagonist 2
1	10422259	-0.0362003	0.604758	0.203	-0.186	Tgds	TDP-glucose 4,6-dehydratase
1	10422707	-0.000295625	0.50075	-0.580114	-0.231532	Prkaa1	protein kinase, AMP-activated, alpha 1 catalytic subunit
1	10422781	0.137601	0.685232	-0.264478	-0.122467	Rictor	RPTOR independent companion of MTOR, complex 2
1	10423172	0.024502	0.257009	-0.326678	-0.240319	Golph3	golgi phosphoprotein 3
1	10423185	-0.00628858	0.210415	-0.252093	-0.288696	Drosha	drosha, ribonuclease type III
1	10423629	0.109129	0.498373	0.133562	-0.000366224	Pop1	processing of precursor 1, ribonuclease P/MRP family, (S. cerevisiae)
1	10423742	-0.10273	0.355173	-0.019023	-0.24226	Polr2k	polymerase (RNA) II (DNA directed) polypeptide K
1	10423805	-0.104191	0.380842	-0.120031	-0.117475	Atp6v1c1	ATPase, H+ transporting, lysosomal V1 subunit C1
1	10424188	-0.00407351	0.550601	-0.235257	-0.0764127	Mtbp	Mdm2, transformed 3T3 cell double minute p53 binding protein
1	10424221	0.121921	0.189859	-0.476954	-0.00498985	Tbc1d31	TBC1 domain family, member 31
1	10424260	-0.152674	0.680568	-0.714898	-0.1956	Fam91a1	family with sequence similarity 91, member A1
1	10424335	-0.00221687	0.470685	-0.468407	-0.287449	Rnf139	ring finger protein 139
1	10424746	-0.0795616	0.36235	-0.12682	-0.0829469	Zfp623	zinc finger protein 623
1	10425000	0.0684479	0.389306	0.116332	-0.338483	Lrrc14	leucine rich repeat containing 14
1	10425012	-0.0915464	0.70516	-0.17624	-0.00826218	Zfp7	zinc finger protein 7
1	10425114	-0.232016	0.650434	-0.746685	-0.0448476	Tmed2	transmembrane p24 trafficking protein 2
1	10425299	0.188029	0.606609	-0.407826	-0.406725	Tomm22	translocase of outer mitochondrial membrane 22
1	10425511	0.175393	0.235827	-0.319255	-0.302369	Xpnpep3	X-prolyl aminopeptidase 3, mitochondrial
1	10425527	-0.0385943	0.44962	-0.405886	-0.105886	Ep300	E1A binding protein p300
1	10425632	0.0254705	0.299986	-0.107332	0.0123843	Xrcc6	X-ray repair complementing defective repair in Chinese hamster cells 6
1	10426093	-0.00280359	0.37617	-0.389282	-0.0561432	Zbed4	zinc finger, BED type containing 4
1	10426292	-0.0258318	0.195653	-0.29091	-0.107778	Alg10b	asparagine-linked glycosylation 10B (alpha-1,2-glucosyltransferase)
1	10426439	-0.00661253	0.342008	0.0585561	-0.0966871	Pphln1	periphilin 1
1	10426827	-0.0850434	0.492618	-0.446616	-0.086418	Larp4	La ribonucleoprotein domain family, member 4
1	10427095	-0.164073	0.334948	-0.48366	-0.0914421	Tns2	tensin 2
1	10427214	-0.0374387	0.606115	0.0241271	-0.0989165	Sp1	trans-acting transcription factor 1
1	10427310	-0.0679515	0.47312	-0.095083	0.109255	Hnrnpa1	heterogeneous nuclear ribonucleoprotein A1
1	10427428	0.147912	0.431173	-0.234186	-0.448643	AW549877	expressed sequence AW549877
1	10427704	-0.115884	0.388733	-0.284135	0.134158	Dnajc21	DnaJ heat shock protein family (Hsp40) member C21
1	10427718	-0.206169	0.319322	-0.536812	-0.0245183	Brix1	BRX1, biogenesis of ribosomes
1	10427772	-0.06287	0.632196	-0.032397	0.153857	Tars	threonyl-tRNA synthetase
1	10427849	0.0353561	0.310448	-0.117098	-0.0567629	6030458C11Rik	RIKEN cDNA 6030458C11 gene
1	10427910	-0.194115	0.249945	-0.518298	0.0204878	Otulin	OTU deubiquitinase with linear linkage specificity
1	10427928	-0.125553	0.37667	-0.38078	-0.0183808	Trio	triple functional domain (PTPRF interacting)
1	10428081	-0.010335	0.354739	-0.250006	-0.210775	Rida	reactive intermediate imine deaminase A homolog
1	10428238	-0.0179943	0.251189	-0.538632	0.0224565	Ubr5	ubiquitin protein ligase E3 component n-recognin 5
1	10428310	0.0330823	0.74086	-0.433091	-0.196055	Azin1	antizyme inhibitor 1
1	10428328	-0.0158735	0.891062	-0.490459	-0.321712	Slc25a32	solute carrier family 25, member 32
1	10428353	-0.0722871	0.371231	-0.189916	-0.272769	Lrp12	low density lipoprotein-related protein 12
1	10428412	0.121246	0.451897	-0.456148	-0.289327	Nudcd1	NudC domain containing 1
1	10428441	-0.00171169	0.422394	-0.169258	-0.00602513	Gm5471	predicted pseudogene 5471
1	10428561	0.0606383	0.289945	-0.0627232	-0.0565561	Rad21	RAD21 cohesin complex component
1	10428672	0.0649847	0.23959	-0.218333	0.00127235	Dscc1	DNA replication and sister chromatid cohesion 1
1	10428763	-0.000987179	0.461868	-0.265141	-0.241912	Atad2	ATPase family, AAA domain containing 2
1	10428842	0.219018	0.49526	-0.0175916	-0.289214	Tatdn1	TatD DNase domain containing 1
1	10429329	-0.0348118	0.304856	-0.338723	0.147552	Ago2	argonaute RISC catalytic subunit 2
1	10429455	-0.185858	0.249674	-0.271093	0.132271
1	10429859	-0.0292898	0.243269	-0.123657	-0.179991	Oplah	5-oxoprolinase (ATP-hydrolysing)
1	10430186	-0.105038	0.19475	-0.512758	-0.304791	Apol7c	apolipoprotein L 7c
1	10430519	-0.0708565	0.547359	0.145089	-0.103052	Csnk1e	casein kinase 1, epsilon
1	10430593	0.062816	0.515788	-0.0342267	0.0594316	Josd1	Josephin domain containing 1
1	10430871	-0.148833	0.627862	-0.492789	-0.0689666	Tdg	thymine DNA glycosylase
1	10431170	-0.222648	0.379746	-0.195421	0.0385563	5031439G07Rik	RIKEN cDNA 5031439G07 gene
1	10431585	-0.00377196	0.184913	-0.193744	0.0159441	Chkb	choline kinase beta
1	10431726	-0.041931	0.157279	-0.152414	-0.100258	Yaf2	YY1 associated factor 2
1	10431732	0.0843345	0.64896	-0.0258693	-0.0123972	Zcrb1	zinc finger CCHC-type and RNA binding motif 1
1	10431792	0.135131	0.326558	-0.0898485	-0.060932	Pus7l	pseudouridylate synthase 7-like
1	10431802	-0.0402548	0.514598	-0.107709	0.120859	Twf1	twinfilin actin binding protein 1
1	10431856	-0.0946608	0.321485	-0.495138	0.0952897	Scaf11	SR-related CTD-associated factor 11
1	10431948	-0.0724533	0.315515	-0.076099	0.121267	Rpap3	RNA polymerase II associated protein 3
1	10432180	0.20815	0.862423	-0.149355	-0.319177	Ccnt1	cyclin T1
1	10432593	-0.136047	0.285362	-0.00207487	-0.180735	Csrnp2	cysteine-serine-rich nuclear protein 2
1	10433274	-0.206663	0.34179	-0.284525	0.0749489	Vasn	vasorin
1	10433300	-0.0738076	0.315297	-0.197214	0.149903
1	10433352	-0.0135272	0.534574	-0.081125	-0.43258	Ubn1	ubinuclein 1
1	10433660	-0.0328929	0.506352	0.000375562	-0.173526	Bfar	bifunctional apoptosis regulator
1	10433904	-0.0766097	0.38524	-0.303416	-0.102805	Yars2	tyrosyl-tRNA synthetase 2 (mitochondrial)
1	10433973	0.0231434	0.5383	0.150116	0.0697867	Hic2	hypermethylated in cancer 2
1	10434003	-0.0400359	0.310557	-0.0480503	-0.0464007	Crkl	v-crk avian sarcoma virus CT10 oncogene homolog-like
1	10434067	0.0202912	0.316073	-0.0597428	-0.428349	Smpd4	sphingomyelin phosphodiesterase 4
1	10434302	0.0864424	0.830262	-0.484604	-0.370848	Klhl24	kelch-like 24
1	10434645	-0.106439	0.327147	-0.342946	-0.16666	Senp2	SUMO/sentrin specific peptidase 2
1	10434733	-0.108448	0.435796	-0.128017	0.29073	Eif4a2	eukaryotic translation initiation factor 4A2
1	10434998	-0.0945203	0.512967	0.0363532	0.0403739	Ncbp2	nuclear cap binding protein subunit 2
1	10435004	-0.12195	0.203342	-0.094927	-0.122893	Cep19	centrosomal protein 19
1	10435015	-0.238275	0.69989	0.282504	0.131582	Wdr53	WD repeat domain 53
1	10435024	0.0308341	0.416107	0.0569011	-0.0178046	Rnf168	ring finger protein 168
1	10435057	-0.167445	0.230055	-0.317508	-0.14071	Pcyt1a	phosphate cytidylyltransferase 1, choline, alpha isoform
1	10435075	-0.0284201	0.330478	-0.506611	0.123828	Tfrc	transferrin receptor
1	10435266	0.0500215	0.330385	-0.0390804	-0.165053	Heg1	heart development protein with EGF-like domains 1
1	10435271	-0.0706286	0.345661	-0.541427	-0.0900832	Heg1	heart development protein with EGF-like domains 1
1	10435305	0.0605275	0.354586	0.0745753	-0.223841	Itgb5	integrin beta 5
1	10435443	0.0261446	0.279922	-0.160013	-0.133512	Hspbap1	Hspb associated protein 1
1	10435470	0.0428478	0.344184	-0.599285	-0.228654	Kpna1	karyopherin (importin) alpha 1
1	10435489	-0.237773	0.387057	-0.0746377	0.456809	Ccdc58	coiled-coil domain containing 58
1	10435525	0.0448799	0.615677	0.17759	-0.206619	Iqcb1	IQ calmodulin-binding motif containing 1
1	10435617	0.000335448	0.37476	0.0359227	-0.105724	Rabl3	RAB, member RAS oncogene family-like 3
1	10435654	-0.161408	0.41857	-0.209414	0.130797	Lrrc58	leucine rich repeat containing 58
1	10435704	0.0635919	0.362683	0.0566635	-0.0946221	Cd80	CD80 antigen
1	10435821	-0.0199361	0.373245	-0.276918	0.0488528	Naa50	N(alpha)-acetyltransferase 50, NatE catalytic subunit
1	10435897	-0.123587	1.00531	-0.0791295	-0.301489	Nepro	nucleolus and neural progenitor protein
1	10435963	0.0126528	0.379896	-0.25813	-0.034765	Atg3	autophagy related 3
1	10436239	0.0155424	0.805299	0.0740892	-0.0894388	Rpl24	ribosomal protein L24
1	10436348	-0.164272	0.326889	-0.534504	0.143881	Tomm70a	translocase of outer mitochondrial membrane 70A
1	10436392	-0.170651	0.363559	-0.124046	0.118886	Cpox	coproporphyrinogen oxidase
1	10436428	0.0487108	0.300248	-0.227041	-0.181113	Riox2	ribosomal oxygenase 2
1	10436471	-0.198939	0.330047	-0.305371	0.188255	Cggbp1	CGG triplet repeat binding protein 1
1	10436678	-0.064235	0.391087	0.0239916	0.0474642	Gabpa	GA repeat binding protein, alpha
1	10436708	-0.0574674	0.441482	-0.356148	0.050105	Usp16	ubiquitin specific peptidase 16
1	10436734	-0.0874885	0.715393	0.110022	0.0966351	Bach1	BTB and CNC homology 1, basic leucine zipper transcription factor 1
1	10436873	-0.0543333	0.202013	-0.174132	0.140549	Son	Son DNA binding protein
1	10436945	0.115721	0.358032	-0.143752	-0.318544	Slc5a3	solute carrier family 5 (inositol transporters), member 3
1	10437160	-0.238705	0.720358	-0.0534619	0.0675411	Ets2	E26 avian leukemia oncogene 2, 3' domain
1	10437236	0.0407094	0.491252	-0.22814	-0.104407	B230307C23Rik	RIKEN cDNA B230307C23 gene
1	10437257	-0.00522393	0.748651	0.0331025	-0.0598075	Zfp597	zinc finger protein 597
1	10437590	-0.173685	0.701838	-0.190749	0.0740319	Carhsp1	calcium regulated heat stable protein 1
1	10437627	-0.259868	0.350547	-0.102986	0.436658	Rpl35a	ribosomal protein L35A
1	10437687	-0.0294529	0.412739	-0.0379093	0.0572158	Litaf	LPS-induced TN factor
1	10437737	0.0385796	0.496031	0.148904	-0.0995538	Rsl1d1	ribosomal L1 domain containing 1
1	10437748	0.0206414	0.418384	-0.342264	-0.275075	Gspt1	G1 to S phase transition 1
1	10437813	0.0197392	0.401707	0.0705043	-0.257633	Elobl	elongin B-like
1	10437852	-0.0318177	0.431461	-0.462805	-0.171715	Marf1	meiosis regulator and mRNA stability 1
1	10437942	0.198228	0.555948	-0.602514	-0.0232985	Ube2v2	ubiquitin-conjugating enzyme E2 variant 2
1	10437945	-0.0440726	0.336865	-0.0904511	-0.122192	Mcm4	minichromosome maintenance complex component 4
1	10438293	-0.122498	0.24313	-0.0223638	-0.11244	Zdhhc8	zinc finger, DHHC domain containing 8
1	10438313	0.0587889	0.189979	-0.267437	-0.194766	Dgcr8	DGCR8, microprocessor complex subunit
1	10438460	0.148078	0.521215	0.0582703	0.0754575	Parl	presenilin associated, rhomboid-like
1	10438575	-0.00316618	0.243544	-0.11937	-0.039578	Ehhadh	enoyl-Coenzyme A, hydratase/3-hydroxyacyl Coenzyme A dehydrogenase
1	10438603	-0.195473	0.641008	-0.130041	0.074802	Igf2bp2	insulin-like growth factor 2 mRNA binding protein 2
1	10438621	-0.0238998	0.797898	0.0966545	0.0157599	Tra2b	transformer 2 beta
1	10438690	0.0864118	0.413436	-0.471222	-0.318499	Rfc4	replication factor C (activator 1) 4
1	10438726	-0.0992628	0.295111	-0.0646894	-0.103622
1	10438738	-0.0609504	0.221276	-0.195631	0.0511117	Bcl6	B cell leukemia/lymphoma 6
1	10438911	-0.0946494	0.663195	-0.760672	-0.120003	Atp13a3	ATPase type 13A3
1	10439130	0.0155444	0.69096	0.0327815	-0.193587	Umps	uridine monophosphate synthetase
1	10439239	0.00718459	0.235087	-0.12638	-0.246131	Dirc2	disrupted in renal carcinoma 2 (human)
1	10439268	0.105845	0.339214	-0.287731	-0.24352	Dtx3l	deltex 3-like, E3 ubiquitin ligase
1	10439471	-0.144948	0.310575	-0.545877	0.0263572	Poglut1	protein O-glucosyltransferase 1
1	10439532	-0.0187875	0.97249	0.148851	-0.0567192	Qtrt2	queuine tRNA-ribosyltransferase accessory subunit 2
1	10439634	0.0970615	0.541521	-0.345267	-0.480522	Gtpbp8	GTP-binding protein 8 (putative)
1	10439710	-0.0103543	0.289106	-0.473227	-0.243853	Phldb2	pleckstrin homology like domain, family B, member 2
1	10439732	-0.109973	0.593917	-0.329104	-0.12673	Plcxd2	phosphatidylinositol-specific phospholipase C, X domain containing 2
1	10439766	-0.0530175	0.193634	-0.504902	-0.0493679	Nectin3	nectin cell adhesion molecule 3
1	10439881	-0.203438	0.291838	-0.587551	0.181347	Dubr	Dppa2 upstream binding RNA
1	10439980	0.0405934	0.284415	-0.274228	0.0925227	Pcnp	PEST proteolytic signal containing nuclear protein
1	10439985	-0.0931006	0.71296	0.06785	0.192274	Trmt10c	tRNA methyltransferase 10C
1	10440206	-0.0329133	0.263559	-0.34598	-0.043655	Arl6	ADP-ribosylation factor-like 6
1	10440238	0.119975	0.570788	-0.136834	-0.850634	Nsun3	NOL1/NOP2/Sun domain family member 3
1	10440246	-0.0709683	0.353247	-0.358447	0.123382	Arl13b	ADP-ribosylation factor-like 13B
1	10440284	-0.0626596	0.801033	-0.391383	-0.104058	4930453N24Rik	RIKEN cDNA 4930453N24 gene
1	10440388	0.0312401	0.391999	-0.44321	-0.269222	Hspa13	heat shock protein 70 family, member 13
1	10440483	-0.0595175	0.199097	-0.232953	0.0310485	Atp5j	ATP synthase, H+ transporting, mitochondrial F0 complex, subunit F
1	10440574	-0.00495182	0.553075	-0.682994	-0.286561	Ltn1	listerin E3 ubiquitin protein ligase 1
1	10440600	-0.00288068	0.241942	-0.153391	0.0943495	Cct8	chaperonin containing Tcp1, subunit 8 (theta)
1	10440770	-0.0423502	0.25053	-0.262299	0.0797971	Scaf4	SR-related CTD-associated factor 4
1	10440800	-0.0218257	0.458435	-0.124871	-0.178729
1	10440881	0.00302956	0.269383	-0.222397	0.225249	Paxbp1	PAX3 and PAX7 binding protein 1
1	10440993	-0.269277	0.938736	-0.0507397	0.307243	Rcan1	regulator of calcineurin 1
1	10441003	-0.00744475	0.280658	-0.0972518	-0.0665403	Runx1	runt related transcription factor 1
1	10441330	-0.163217	0.503204	0.078239	0.115154	Zbtb21	zinc finger and BTB domain containing 21
1	10441339	-0.0269441	0.911392	-0.078453	-0.0263552	Zfp950	zinc finger protein 950
1	10441456	0.129038	0.666364	-0.104461	-0.15979	Synj2	synaptojanin 2
1	10441797	-0.0300228	0.216543	-0.297354	0.00617703	Tcp1	t-complex protein 1
1	10441813	-0.0638783	0.275196	-0.40064	0.192597	Snora20	small nucleolar RNA, H/ACA box 20
1	10441952	0.0388205	0.25189	-0.143873	-0.311675	Ermard	ER membrane associated RNA degradation
1	10441973	-0.0203616	0.336383	0.00751585	-0.229177	Tbp	TATA box binding protein
1	10441987	-0.0231295	0.782552	-0.0497809	-0.125739	Chd1	chromodomain helicase DNA binding protein 1
1	10442037	-0.0897204	0.384316	-0.652661	0.0254771	Zfp97	zinc finger protein 97
1	10442052	0.0623096	0.45837	-0.310989	-0.17432	Gm6712	predicted gene 6712
1	10442057	0.016358	0.558982	-0.156855	-0.255429	Riok2	RIO kinase 2
1	10442172	0.0299248	0.275397	-0.507977	0.183456	Zfp160	zinc finger protein 160
1	10442199	0.0075263	0.538287	-0.209264	-0.11257	Zfp54	zinc finger protein 54
1	10442206	-0.0576132	0.629938	-0.471342	0.0304384	Zfp51	zinc finger protein 51
1	10442224	0.0448743	0.697989	0.0303508	-0.11604	Zfp948	zinc finger protein 948
1	10442236	-0.129355	0.366449	-0.515642	-0.171217	Gm10509	predicted gene 10509
1	10442279	0.0808826	0.506862	0.0868701	0.197916	Vmn2r112	vomeronasal 2, receptor 112
1	10442391	-0.211307	0.513918	-0.473295	-0.0455242
1	10442435	0.00494815	0.859945	0.111129	-0.0566627	Rnps1	ribonucleic acid binding protein S1
1	10442493	-0.346347	0.466389	-0.434557	-0.0294146
1	10442629	0.063144	0.315395	-0.0616247	-0.269249	Spsb3	splA/ryanodine receptor domain and SOCS box containing 3
1	10442893	-0.154203	0.321851	-0.0736986	0.0743091	Wdr24	WD repeat domain 24
1	10443221	-0.200229	0.338436	-0.162144	0.162816	Uhrf1bp1	UHRF1 (ICBP90) binding protein 1
1	10443332	-0.109975	0.38439	0.0413922	0.0897384	Ppard	peroxisome proliferator activator receptor delta
1	10443459	-0.291944	1.04363	-0.605232	-0.129513	Srsf3	serine/arginine-rich splicing factor 3
1	10443817	-0.230823	0.571572	-0.310256	0.210322	Pknox1	Pbx/knotted 1 homeobox
1	10443836	-0.055288	0.42208	-0.0100911	0.0572514	Rrp1b	ribosomal RNA processing 1 homolog B (S. cerevisiae)
1	10443912	-0.0389111	0.646757	0.0765027	-0.076534	Zfp472	zinc finger protein 472
1	10443918	0.0759827	0.389449	-0.127479	-0.297317	Zfp952	zinc finger protein 952
1	10443926	0.174459	0.526374	-0.166534	-0.369184	Zfp563	zinc finger protein 563
1	10443940	0.0601081	0.911351	0.119362	-0.0877547	Zfp955a	zinc finger protein 955A
1	10444229	-0.146043	0.355159	-0.0163005	-0.0529126	H2-DMa	histocompatibility 2, class II, locus DMa
1	10444932	-0.123755	0.477588	-0.236413	-0.0735992	Ppp1r18	protein phosphatase 1, regulatory subunit 18
1	10445008	-0.204973	0.2209	-0.286924	0.0493289	Lsm5	LSM5 homolog, U6 small nuclear RNA and mRNA degradation associated
1	10445373	0.0584004	0.759493	-0.485409	-0.49274	B230354K17Rik	RIKEN cDNA B230354K17 gene
1	10445376	-0.100006	0.640348	0.23596	-0.53346
1	10445458	-0.0632775	0.216281	-0.210857	-0.0663432	Xpo5	exportin 5
1	10445638	-0.0337608	0.463427	0.0207752	0.139113
1	10445875	-0.253181	0.476176	-0.123832	0.316793	Btg3	B cell translocation gene 3
1	10445898	0.037277	0.588158	-0.0572586	-0.15919	Rab5a	RAB5A, member RAS oncogene family
1	10445972	-0.0977195	0.467685	0.0516451	0.0478335	Zfp959	zinc finger protein 959
1	10445983	0.0245722	0.273153	-0.123176	-0.0401893	Yju2	YJU2 splicing factor
1	10446402	-0.0928531	0.176819	-0.496755	-0.108418	Ppp4r1	protein phosphatase 4, regulatory subunit 1
1	10446581	0.0275059	0.427071	-0.0695042	-0.0516273	Zbtb14	zinc finger and BTB domain containing 14
1	10446739	-0.0296659	0.306262	-0.421482	-0.0919338	Clip4	CAP-GLY domain containing linker protein family, member 4
1	10446756	-0.207118	0.537387	-0.162986	0.151009	Ypel5	yippee like 5
1	10446785	-0.0666915	0.34327	-0.243501	-0.119607	Spast	spastin
1	10446821	0.0844184	0.732041	0.212437	-0.327614	Rps6	ribosomal protein S6
1	10446823	-0.0950859	0.290267	-0.127467	0.0266137	Yipf4	Yip1 domain family, member 4
1	10446907	-0.0899429	0.315213	-0.365301	-0.0945148	Ttc27	tetratricopeptide repeat domain 27
1	10447097	-0.0656817	0.341634	-0.122768	0.279739	Gemin6	gem nuclear organelle associated protein 6
1	10447349	0.140917	0.496034	-0.355813	-0.47685	Cript	cysteine-rich PDZ-binding protein
1	10447395	0.123911	0.412261	-0.298849	-0.143725	Msh2	mutS homolog 2
1	10447431	0.00306762	0.516676	-0.102781	0.0677193	Foxn2	forkhead box N2
1	10447897	-0.240548	0.335112	-0.49105	0.17666	Wtap	Wilms tumour 1-associating protein
1	10448004	-0.193011	0.51511	-0.573865	0.235272	Phf10	PHD finger protein 10
1	10448062	-0.00391487	0.469207	-0.0971037	-0.0438341
1	10448247	-0.0321173	0.554782	-0.512395	-0.329993	Zfp40	zinc finger protein 40
1	10448811	-0.0432343	0.449498	-0.0793021	-0.0927849	Cramp1l	cramped chromatin regulator homolog 1
1	10449394	-0.124181	0.548105	-0.189445	0.0203443	Taf11	TATA-box binding protein associated factor 11
1	10449471	0.0284174	0.257057	-0.103179	-0.0540885	Srpk1	serine/arginine-rich protein specific kinase 1
1	10449839	0.000292146	0.299591	-0.16495	-0.104311	Akap8	A kinase (PRKA) anchor protein 8
1	10449914	-0.0866492	0.35676	-0.0511094	0.184484	Zfp871	zinc finger protein 871
1	10449935	-0.0112175	0.582903	-0.0986696	0.113651	Zfp870	zinc finger protein 870
1	10449971	-0.042535	0.857852	-0.577582	-0.257579	Zfp763	zinc finger protein 763
1	10449991	0.127532	0.86709	-0.0551775	-0.0292399	Zfp81	zinc finger protein 81
1	10450034	0.0128885	0.241131	-0.0829784	-0.00915358	Rab11b	RAB11B, member RAS oncogene family
1	10450199	0.155756	0.406552	-0.100342	-0.152072
1	10450363	-0.239148	0.203287	-0.455799	-0.2373
1	10450796	-0.0708913	1.00602	-0.162703	-0.391318
1	10450948	0.0798855	0.678145	0.0371488	0.0209499	9130008F23Rik	RIKEN cDNA 9130008F23 gene
1	10450957	-0.0167616	0.57113	-0.589089	-0.178381	Cenpq	centromere protein Q
1	10451225	-0.0401614	0.282813	-0.51632	-0.0911841	Polh	polymerase (DNA directed), eta (RAD 30 related)
1	10451421	-0.0774307	0.192874	-0.100771	-0.175717	Klhdc3	kelch domain containing 3
1	10451481	-0.00651027	0.299092	-0.398702	-0.309947	Bicral	BRD4 interacting chromatin remodeling complex associated protein like
1	10451886	-0.0277858	0.21218	-0.101837	-0.023164	Zfp119b	zinc finger protein 119b
1	10451993	-0.154784	0.201223	-0.130331	-0.0313354	Mydgf	myeloid derived growth factor
1	10452556	-0.092302	0.212117	-0.343838	-0.0910903	Rab12	RAB12, member RAS oncogene family
1	10452980	0.170375	0.507509	-0.387439	-0.151992	Eif2ak2	eukaryotic translation initiation factor 2-alpha kinase 2
1	10453006	-0.00223913	0.644165	0.25923	0.0669327	Cebpz	CCAAT/enhancer binding protein zeta
1	10453254	-0.318537	0.516594	-0.0937582	0.675793	Cox7a2l	cytochrome c oxidase subunit 7A2 like
1	10453272	-0.0241526	0.683258	0.265322	-0.0807163	Zfp36l2	zinc finger protein 36, C3H type-like 2
1	10453555	-0.00513602	0.52258	-0.568799	0.0891312
1	10453629	-0.117522	0.447822	-0.199399	-0.120529	Jcad	junctional cadherin 5 associated
1	10453692	-0.125121	0.365992	-0.169318	0.0661244	Chmp3	charged multivesicular body protein 3
1	10453705	-0.134801	0.396001	-0.355407	0.0372735	Rab18	RAB18, member RAS oncogene family
1	10453738	-0.0128995	0.260798	0.0252133	-0.26599	Fzd8	frizzled class receptor 8
1	10453740	-0.105266	0.300216	0.0476884	-0.265883
1	10453766	-0.0893891	0.297727	-0.44539	-0.0420701	Thoc1	THO complex 1
1	10453867	-0.0232855	0.404011	-0.285265	0.163412	Rbbp8	retinoblastoma binding protein 8, endonuclease
1	10453900	-0.0650131	0.536059	0.182269	-0.0162578	Riok3	RIO kinase 3
1	10454039	0.168806	0.522135	0.160815	-0.0118991	Impact	impact, RWD domain protein
1	10454077	-0.0592691	1.02322	-0.196088	-0.151201	Taf4b	TATA-box binding protein associated factor 4b
1	10454198	-0.0089641	0.496838	-0.302852	0.0174686	Rnf125	ring finger protein 125
1	10454202	-0.118042	0.561778	0.0166737	0.11937	Rnf138	ring finger protein 138
1	10454286	-0.0257278	0.318547	-0.489494	-0.340353	Mapre2	microtubule-associated protein, RP/EB family, member 2
1	10454298	-0.0059545	0.471775	-0.341607	0.0708211	Zfp397	zinc finger protein 397
1	10454306	0.000516284	0.569567	0.26945	-0.203368	Zfp35	zinc finger protein 35
1	10454469	-0.126334	0.379122	-0.468159	-0.118479	Ammecr1l	AMME chromosomal region gene 1-like
1	10454478	-0.174579	0.52675	0.0361361	0.0749974	Polr2d	polymerase (RNA) II (DNA directed) polypeptide D
1	10454512	0.125231	0.513992	-0.200226	-0.35201	1810036N14Rik	RIKEN cDNA 1810036N14 gene
1	10454546	0.0169885	0.677123	-0.194129	-0.0585245	Map3k2	mitogen-activated protein kinase kinase kinase 2
1	10454601	0.370862	0.502059	0.00929796	-0.222806	Tslp	thymic stromal lymphopoietin
1	10454741	0.0735448	0.296326	-0.0733343	-0.162449	Kdm3b	KDM3B lysine (K)-specific demethylase 3B
1	10454809	-0.0157565	0.181584	-0.311623	0.0201396	Matr3	matrin 3
1	10454831	-0.0181658	0.21451	-0.244565	0.145457	Paip2	polyadenylate-binding protein-interacting protein 2
1	10454993	0.0201191	0.314751	0.0489444	-0.284964	Hars2	histidyl-tRNA synthetase 2
1	10455098	-0.0627822	0.164462	-0.328875	-0.0949916	Pcdhb14	protocadherin beta 14
1	10455312	0.00170221	0.633674	-0.0467972	-0.155451	Rbm27	RNA binding motif protein 27
1	10455346	0.041253	0.41992	0.0512316	-0.0345312	Tcerg1	transcription elongation regulator 1 (CA150)
1	10455372	0.0735317	0.603889	0.0457075	-0.249094	C330007P06Rik	RIKEN cDNA C330007P06 gene
1	10455472	-0.150405	0.343103	-0.482699	-0.0709092	Dcp2	decapping mRNA 2
1	10455483	-0.152276	0.554157	-0.408825	-0.0871576	Ythdc2	YTH domain containing 2
1	10455533	0.0681642	0.572309	0.0667483	-0.196265	Eif1a	eukaryotic translation initiation factor 1A
1	10455542	-0.265433	0.561446	-0.604829	0.171429	Ap3s1	adaptor-related protein complex 3, sigma 1 subunit
1	10455695	0.0122563	0.171885	-0.109805	-0.078962	Srfbp1	serum response factor binding protein 1
1	10456194	-0.0954844	0.224999	-0.209509	-0.0433617	Napg	N-ethylmaleimide sensitive fusion protein attachment protein gamma
1	10456378	-0.161339	0.847581	-0.636743	-0.402581	Chmp1b	charged multivesicular body protein 1B
1	10456423	-0.00634236	0.579365	-0.653857	-0.234164	Seh1l	SEH1-like (S. cerevisiae
1	10456435	0.054134	0.48521	0.00706481	0.335614
1	10456439	-0.0265437	0.212151	-0.403441	-0.113289	Cep192	centrosomal protein 192
1	10456501	-0.00826378	0.902881	-0.174909	-0.101299	Rnmt	RNA (guanine-7-) methyltransferase
1	10456522	-0.0687414	0.370939	-0.556397	-0.0868072	Tcf4	transcription factor 4
1	10456709	0.226212	0.870234	0.0422087	-0.703837	Rpl17	ribosomal protein L17
1	10456721	-0.160415	0.417187	0.0699416	-0.0732447
1	10456814	-0.0412907	0.261412	-0.403534	-0.0295736	Pias2	protein inhibitor of activated STAT 2
1	10457038	-0.0930239	0.259619	-0.11134	-0.0158912
1	10457054	0.0561364	0.267144	-0.297171	0.0374126	Zadh2	zinc binding alcohol dehydrogenase, domain containing 2
1	10457205	0.0992327	0.263984	-0.370426	0.00649329	Crem	cAMP responsive element modulator
1	10457223	0.165348	0.393669	-0.151907	0.151889	6820431F20Rik	RIKEN cDNA 6820431F20 gene
1	10457273	-0.0349053	0.229116	-0.467594	-0.0520951	Kif5b	kinesin family member 5B
1	10457331	-0.113398	0.681498	-0.698778	-0.0091833	Mzt1	mitotic spindle organizing protein 1
1	10457465	-0.131209	0.595453	-0.443962	-0.0225536	Esco1	establishment of sister chromatid cohesion N-acetyltransferase 1
1	10457844	-0.0378814	0.281576	-0.163821	-0.00949779	Zfp24	zinc finger protein 24
1	10457853	-0.00469329	0.36047	-0.121815	-0.247761	Ino80c	INO80 complex subunit C
1	10457959	0.0525892	1.66255	-0.224446	-0.281175	Sft2d3	SFT2 domain containing 3
1	10458033	-0.249996	0.813878	-0.178678	0.231291	Stard4	StAR-related lipid transfer (START) domain containing 4
1	10458098	-0.0428624	0.724429	-0.157113	-0.490343	Fam13b	family with sequence similarity 13, member B
1	10458213	-0.0194586	0.636473	-0.0354499	-0.207395	Etf1	eukaryotic translation termination factor 1
1	10458283	-0.0542257	0.17544	-0.194441	-0.0879398	Prob1	proline rich basic protein 1
1	10458314	0.0619167	0.933318	0.106942	-0.0737672	Tmem173	transmembrane protein 173
1	10458424	-0.0496064	0.809013	0.063407	-0.047343	Taf7	TATA-box binding protein associated factor 7
1	10458607	-0.0530492	0.32495	-0.130119	0.0147685	Lars	leucyl-tRNA synthetase
1	10458731	-0.166018	0.615239	-0.409286	-0.120787	Mcc	mutated in colorectal cancers
1	10458804	-0.162856	0.1799	-0.102523	-0.137474
1	10458834	0.11698	0.710063	0.152313	-0.309807	Atg12	autophagy related 12
1	10459389	-0.0330782	0.322869	-0.267618	-0.281046	Amd1	S-adenosylmethionine decarboxylase 1
1	10459552	-0.245336	0.338226	-0.455265	0.20614	Spire1	spire type actin nucleation factor 1
1	10459576	-0.00604853	0.235886	-0.141464	-0.218799	Cep76	centrosomal protein 76
1	10459590	-0.0741432	0.315534	-0.450833	0.0650597	Ptpn2	protein tyrosine phosphatase, non-receptor type 2
1	10459643	0.0622152	0.73056	-0.226213	-0.292543	4930503L19Rik	RIKEN cDNA 4930503L19 gene
1	10459772	-0.196688	0.347582	-0.293369	0.35447	Lipg	lipase, endothelial
1	10459844	-0.0223975	0.366103	0.0494999	-0.149072	Haus1	HAUS augmin-like complex, subunit 1
1	10459912	-0.138245	0.443994	-0.532529	-0.286619	Adnp2	ADNP homeobox 2
1	10459944	-0.253521	0.290048	-0.0489297	0.0489242	Nfatc1	nuclear factor of activated T cells, cytoplasmic, calcineurin dependent 1
1	10460108	0.0200722	0.687141	-0.103065	0.0814552	Gnpnat1	glucosamine-phosphate N-acetyltransferase 1
1	10460118	0.0170167	0.508583	-0.642481	-0.177945	Socs6	suppressor of cytokine signaling 6
1	10460202	-0.123264	0.403615	-0.373681	0.223559	Kmt5b	lysine methyltransferase 5B
1	10460221	-0.236448	0.828261	-0.25899	0.101519	Chka	choline kinase alpha
1	10460513	-0.103862	0.271818	-0.132556	-0.118425	B4gat1	beta-1,4-glucuronyltransferase 1
1	10460573	0.038522	0.297033	-0.00454134	-0.309176	Eif1ad	eukaryotic translation initiation factor 1A domain containing
1	10460631	-0.0957817	0.348756	0.0622967	-0.0907519	Rela	v-rel reticuloendotheliosis viral oncogene homolog A (avian)
1	10460738	0.0543712	0.451556	0.0219656	-0.0684851	Cdca5	cell division cycle associated 5
1	10461078	-0.100972	0.348436	0.105886	-0.401451	Atl3	atlastin GTPase 3
1	10461154	0.0862166	0.590511	-0.329178	-0.256782	Snhg1	small nucleolar RNA host gene 1
1	10461160	0.00556586	0.247268	-0.233728	0.305304
1	10461217	-0.0187432	0.190009	-0.0934813	-0.0797251	Zbtb3	zinc finger and BTB domain containing 3
1	10461251	0.0107997	0.263672	-0.140167	-0.307345	Lrrn4cl	LRRN4 C-terminal like
1	10461334	-0.0679996	0.225524	-0.0393206	-0.126398	Mta2	metastasis-associated gene family, member 2
1	10461354	-0.0944344	0.189128	-0.240583	-0.216882	Tut1	terminal uridylyl transferase 1, U6 snRNA-specific
1	10461671	-0.090698	0.271882	-0.469088	-0.227544	Patl1	protein associated with topoisomerase II homolog 1 (yeast)
1	10461723	0.0885498	0.53738	0.171178	0.0219113	Fam111a	family with sequence similarity 111, member A
1	10461930	-0.0636617	0.428972	-0.478205	-0.0137859	D030056L22Rik	RIKEN cDNA D030056L22 gene
1	10462102	0.030841	0.368327	-0.0510141	-0.0142029	Ptar1	protein prenyltransferase alpha subunit repeat containing 1
1	10462333	-0.00678795	0.300229	-0.232284	0.00699063	Cdc37l1	cell division cycle 37-like 1
1	10462346	0.0163724	0.531669	0.0569406	0.0853083	Rcl1	RNA terminal phosphate cyclase-like 1
1	10462504	-0.148925	0.312236	0.0621733	-0.140436	Minpp1	multiple inositol polyphosphate histidine phosphatase 1
1	10462603	0.261634	0.649396	-0.0383484	-0.0745492	Fas	Fas (TNF receptor superfamily member 6)
1	10462613	0.253948	0.331921	-0.107717	-0.389493	Ifit2	interferon-induced protein with tetratricopeptide repeats 2
1	10462670	-0.0777548	0.16519	-0.395963	-0.159202	Rpp30	ribonuclease P/MRP 30 subunit
1	10462791	-0.0479506	0.254896	-0.275537	0.037673	March5	membrane-associated ring finger (C3HC4) 5
1	10462818	-0.0561529	0.43412	-0.00333993	-0.312995	Hhex	hematopoietically expressed homeobox
1	10462918	-0.0264773	0.607885	0.0193855	0.0770471	Slc35g1	solute carrier family 35, member G1
1	10462973	-0.0313062	0.66059	-0.128237	0.0252152	Hells	helicase, lymphoid specific
1	10463037	-0.0228869	0.394301	0.057586	-0.0378733	Cyp2c39	cytochrome P450, family 2, subfamily c, polypeptide 39
1	10463112	0.0404503	0.960159	0.0934402	-0.250948	Ccnj	cyclin J
1	10463123	-0.100559	0.641493	0.230159	-0.065119	Dntt	deoxynucleotidyltransferase, terminal
1	10463140	-0.108574	0.354449	-0.581278	0.0514442	Lcor	ligand dependent nuclear receptor corepressor
1	10463185	-0.110415	0.286046	-0.0930263	0.0362316	Ubtd1	ubiquitin domain containing 1
1	10463211	-0.0681714	0.365748	-0.0583211	-0.242069	Pi4k2a	phosphatidylinositol 4-kinase type 2 alpha
1	10463404	0.116262	0.560731	0.0682442	0.0107649	Slf2	SMC5-SMC6 complex localization factor 2
1	10463410	-0.0677626	0.400373	-0.237043	-0.113352	Slf2	SMC5-SMC6 complex localization factor 2
1	10463551	-0.13537	0.571933	0.0731695	0.0399277	Elovl3	elongation of very long chain fatty acids (FEN1/Elo2, SUR4/Elo3, yeast)-like 3
1	10463739	0.140973	0.737955	-0.00593937	-0.224759	Taf5	TATA-box binding protein associated factor 5
1	10463803	-0.130256	0.452644	-0.322057	0.174592	Slk	STE20-like kinase
1	10463951	0.0928223	0.392331	0.0683361	-0.040037	Smc3	structural maintenance of chromosomes 3
1	10463997	0.258932	0.725006	0.0215185	-0.959148	Pdcd4	programmed cell death 4
1	10464015	-0.00586193	0.347446	-0.409659	-0.127904	Shoc2	Shoc2, leucine rich repeat scaffold protein
1	10464409	-0.13528	0.366771	-0.387204	-0.0521073	Nanos1	nanos C2HC-type zinc finger 1
1	10464415	0.116509	0.370039	-0.118427	-0.141194	Fam45a	family with sequence similarity 45, member A
1	10464659	0.00592853	0.501761	0.245559	-0.468335	Rad9a	RAD9 checkpoint clamp component A
1	10464819	0.0443366	0.198217	-0.204061	-0.0362471	Rbm14	RNA binding motif protein 14
1	10465651	-0.0261813	0.211733	-0.146567	-0.0334927	Mark2	MAP/microtubule affinity regulating kinase 2
1	10465812	0.0111477	0.317171	-0.0198838	0.0582209	Ttc9c	tetratricopeptide repeat domain 9C
1	10466317	0.0577043	0.291899	-0.148293	-0.126691	Zfp91	zinc finger protein 91
1	10466410	-0.0211708	0.53565	-0.169315	-0.0170803	Psat1	phosphoserine aminotransferase 1
1	10466521	0.273869	0.559441	-0.127988	-0.588988	Gcnt1	glucosaminyl (N-acetyl) transferase 1, core 2
1	10466682	0.0336463	0.29946	-0.354699	0.0371471	Smc5	structural maintenance of chromosomes 5
1	10466839	-0.208548	0.519696	0.144056	0.0113753
1	10466848	-0.0334478	0.314094	0.00144155	-0.00134812	Pum3	pumilio RNA-binding family member 3
1	10466963	-0.0822902	0.478067	-0.50765	-0.0272132	9930021J03Rik	RIKEN cDNA 9930021J03 gene
1	10466972	-0.072968	0.622936	-0.0329871	0.0552275	Ranbp6	RAN binding protein 6
1	10467003	-0.253394	0.577535	-0.356323	0.463823	Ppp1r2-ps3	protein phosphatase 1, regulatory (inhibitor) subunit 2, pseudogene 3
1	10467216	0.102157	0.373252	-0.282704	-0.155595	Cpeb3	cytoplasmic polyadenylation element binding protein 3
1	10467344	-0.0348145	0.643799	-0.156028	-0.159464	Noc3l	NOC3 like DNA replication regulator
1	10467368	-0.0981529	0.627088	-0.414362	0.0609573
1	10467489	-0.0733398	0.591834	-0.280112	-0.20796
1	10467907	-0.0218565	0.70686	0.000641938	-0.103911	Erlin1	ER lipid raft associated 1
1	10467921	-0.0572247	0.591547	-0.680712	0.0416734	Chuk	conserved helix-loop-helix ubiquitous kinase
1	10467941	0.0117371	0.366913	0.00709964	-0.170457	Cwf19l1	CWF19-like 1, cell cycle control (S. pombe)
1	10468089	-0.0580324	0.348384	-0.136842	0.18739	Mgea5	meningioma expressed antigen 5 (hyaluronidase)
1	10468275	0.0623449	0.583821	-0.214455	-0.599622	Pcgf6	polycomb group ring finger 6
1	10468519	-0.0908744	0.629842	0.125854	0.0906663	Smndc1	survival motor neuron domain containing 1
1	10468639	-0.101087	0.351223	-0.172741	0.0962911	Dclre1a	DNA cross-link repair 1A
1	10468653	-0.151277	0.606182	-0.571808	-0.0154231	Ccdc186	coiled-coil domain containing 186
1	10468789	-0.10102	0.240771	-0.416945	-0.0845631	Pdzd8	PDZ domain containing 8
1	10468816	-0.0878651	0.404408	-0.647572	-0.00502571	Cacul1	CDK2 associated, cullin domain 1
1	10468929	0.0445736	0.608293	-0.188814	-0.11207	Nmt2	N-myristoyltransferase 2
1	10468949	0.0298305	0.231458	-0.33341	0.0514961	Dclre1c	DNA cross-link repair 1C
1	10468992	0.0129297	0.283578	-0.130725	-0.187339	Frmd4a	FERM domain containing 4A
1	10469035	-0.0155365	0.493795	-0.212812	-0.361848	Sephs1	selenophosphate synthetase 1
1	10469083	0.00360184	0.863832	-0.025845	-0.171272	Upf2	UPF2 regulator of nonsense transcripts homolog (yeast)
1	10469425	-0.052213	0.695556	-0.291131	-0.0527073	Arl5b	ADP-ribosylation factor-like 5B
1	10469514	-0.182839	0.58831	-0.387281	0.0559285	Bmi1	Bmi1 polycomb ring finger oncogene
1	10469720	-0.0335685	0.260586	-0.46012	-0.149598	Acbd5	acyl-Coenzyme A binding domain containing 5
1	10469987	0.0451367	0.333154	0.0043273	-0.130303	Man1b1	mannosidase, alpha, class 1B, member 1
1	10470314	0.195882	0.594807	0.264269	-0.133994
1	10470427	-0.0562155	0.477151	0.131176	-0.0369218	Wdr5	WD repeat domain 5
1	10470584	-0.0264867	0.346207	0.0474331	-0.104474	Tsc1	tuberous sclerosis 1
1	10470628	-0.0314102	0.1851	-0.126275	0.0576696	Ddx31	DEAD/H (Asp-Glu-Ala-Asp/His) box polypeptide 31
1	10470893	-0.0405429	0.365039	-0.142876	0.0991597	Set	SET nuclear oncogene
1	10470973	-0.0377053	0.232275	-0.111493	-0.216766	Nup188	nucleoporin 188
1	10471072	-0.0217799	0.450129	0.112263	0.0346994	Tor1b	torsin family 1, member B
1	10471129	0.0173178	0.758856	0.00934777	-0.179568	Ncs1	neuronal calcium sensor 1
1	10471438	-0.0835774	0.298959	-0.0516604	-0.110432	Dpm2	dolichol-phosphate (beta-D) mannosyltransferase 2
1	10471844	0.052707	0.560831	0.213147	-0.228719	Nek6	NIMA (never in mitosis gene a)-related expressed kinase 6
1	10471953	-0.0148538	0.535156	-0.409092	-0.14842	Acvr2a	activin receptor IIA
1	10471978	0.016458	0.641897	-0.371885	-0.0787389	Epc2	enhancer of polycomb homolog 2
1	10472095	0.0174348	0.520834	0.138773	-0.0954497	Bloc1s2	biogenesis of lysosomal organelles complex-1, subunit 2
1	10472128	0.119807	0.619693	-0.506006	-0.273899	Arl6ip6	ADP-ribosylation factor-like 6 interacting protein 6
1	10472195	-0.0430999	0.202201	-0.0938035	-0.070021	Nudt15	nudix (nucleoside diphosphate linked moiety X)-type motif 15
1	10472277	0.132811	0.70813	-0.465201	-0.349512	March7	membrane-associated ring finger (C3HC4) 7
1	10472570	-0.0680414	0.205593	-0.247646	-0.0912108	Ppig	peptidyl-prolyl isomerase G (cyclophilin G)
1	10472589	-0.0493691	0.345121	-0.165623	-0.291325	Phospho2	phosphatase, orphan 2
1	10472605	-0.0332752	0.32758	-0.162972	0.128247	Ssb	Sjogren syndrome antigen B
1	10472630	-0.0827278	0.321275	-0.471129	-0.0981101	Ubr3	ubiquitin protein ligase E3 component n-recognin 3
1	10472933	0.0327895	0.275694	-0.321832	0.0161359	Scrn3	secernin 3
1	10473008	0.223943	0.220005	-0.535449	-0.275733	Hnrnpa3	heterogeneous nuclear ribonucleoprotein A3
1	10473045	-0.101789	0.809467	0.0824642	-0.0340695	Rbm45	RNA binding motif protein 45
1	10473097	-0.0578976	0.463069	-0.126879	-0.093653	Plekha3	pleckstrin homology domain-containing, family A (phosphoinositide binding specific) member 3
1	10473160	-0.192992	0.391634	-0.403764	0.112859	Itprid2	ITPR interacting domain containing 2
1	10473221	-0.132059	0.278285	-0.0645293	0.040525
1	10473312	-0.0435199	0.393138	-0.559942	-0.00262785	Fam171b	family with sequence similarity 171, member B
1	10473340	0.122537	0.757372	0.0464671	-0.195843	Cwc22	CWC22 spliceosome-associated protein
1	10473356	-0.0663679	0.204498	-0.110024	0.0372634	Ube2l6	ubiquitin-conjugating enzyme E2L 6
1	10473432	-0.116826	0.411311	-0.0910344	0.195912	Tnks1bp1	tankyrase 1 binding protein 1
1	10473487	0.106153	0.477109	0.0519922	0.133171	Olfr1031	olfactory receptor 1031
1	10473547	-0.0356867	0.345342	-0.296217	0.18153	Srp9	signal recognition particle 9
1	10473650	-0.0522116	0.27178	-0.517615	-0.156351	Nup160	nucleoporin 160
1	10474093	0.0670271	0.488601	0.0504797	0.0246802	2810002D19Rik	RIKEN cDNA 2810002D19 gene
1	10474112	-0.0452831	0.471405	-0.474928	-0.0710734	Traf6	TNF receptor-associated factor 6
1	10474377	-0.0664985	0.32733	0.0171518	0.00044912
1	10474411	0.0892329	0.59593	0.00427579	-0.146878	Lin7c	lin-7 homolog C (C. elegans)
1	10474419	-0.0675401	0.824028	-0.611554	-0.570754	Lgr4	leucine-rich repeat-containing G protein-coupled receptor 4
1	10474477	-0.0286011	0.42483	-0.134062	-0.287857
1	10474577	-0.147252	0.432231	-0.433087	0.0122746	Katnbl1	katanin p80 subunit B like 1
1	10474689	-0.072092	0.225072	-0.182926	-0.0195165	Fam98b	family with sequence similarity 98, member B
1	10474851	-0.159061	0.566234	0.172353	0.131582	Bahd1	bromo adjacent homology domain containing 1
1	10474902	-0.0771024	0.417051	-0.052672	-0.0755811	Rad51	RAD51 recombinase
1	10475051	-0.0888744	0.438906	-0.474926	0.121185	Mga	MAX gene associated
1	10475211	-0.103042	0.730365	-0.20611	-0.103408	Haus2	HAUS augmin-like complex, subunit 2
1	10475247	-0.0192534	0.663842	-0.320876	-0.405805	Tmem62	transmembrane protein 62
1	10475293	0.0655672	0.365804	-0.301703	-0.410066	Tubgcp4	tubulin, gamma complex associated protein 4
1	10475350	-0.320179	0.732667	-0.433574	0.0996972	Serf2	small EDRK-rich factor 2
1	10475362	0.0384601	0.287123	0.0562329	-0.232987	Wdr76	WD repeat domain 76
1	10475394	-0.0476206	0.803782	-0.32216	0.0327623	Ctdspl2	CTD (carboxy-terminal domain, RNA polymerase II, polypeptide A) small phosphatase like 2
1	10475405	-0.00440411	0.309239	-0.500204	0.00895799	Eif3j1	eukaryotic translation initiation factor 3, subunit J1
1	10475625	-0.0552872	0.259229	-0.336112	-0.0262478	Eid1	EP300 interacting inhibitor of differentiation 1
1	10475686	0.0371347	0.298232	-0.472391	-0.0926682	Ap4e1	adaptor-related protein complex AP-4, epsilon 1
1	10475957	0.0162863	0.580244	0.124693	-0.118089	Ttl	tubulin tyrosine ligase
1	10475965	0.0159321	0.533822	0.0191897	-0.27718	Polr1b	polymerase (RNA) I polypeptide B
1	10475987	-0.0807647	0.205228	-0.499483	-0.00560778	Setd3	SET domain containing 3
1	10475990	-0.0693324	0.511749	0.113185	0.0580451	Slc20a1	solute carrier family 20, member 1
1	10476093	-0.0121234	0.538274	0.189803	-0.1913	Nop56	NOP56 ribonucleoprotein
1	10476287	0.0709125	0.258753	-0.122761	-0.245093	Pank2	pantothenate kinase 2
1	10476314	-0.248741	0.392239	-0.585716	0.179068	Prnp	prion protein
1	10476362	-0.0493653	0.351785	-0.339881	-0.116172	Mcm8	minichromosome maintenance 8 homologous recombination repair factor
1	10476526	0.0511353	0.374277	-0.0973986	-0.120967	Slx4ip	SLX4 interacting protein
1	10476538	-0.133079	0.324623	-0.351874	-0.0979931	Btbd3	BTB (POZ) domain containing 3
1	10476569	-0.153108	0.221492	-0.339526	-0.00439991	Ndufaf5	NADH:ubiquinone oxidoreductase complex assembly factor 5
1	10476620	0.1094	0.385175	-0.0269193	-0.13521	Snrpb2	U2 small nuclear ribonucleoprotein B
1	10476691	-0.023445	0.679294	-0.325906	0.00818739	Polr3f	polymerase (RNA) III (DNA directed) polypeptide F
1	10476834	-0.113703	0.267002	-0.103877	0.0512727	Xrn2	5'-3' exoribonuclease 2
1	10476900	-0.125986	0.232666	-0.123161	-0.320278	Cstl1	cystatin-like 1
1	10477353	0.000543917	0.164345	-0.449925	-0.204379	Mapre1	microtubule-associated protein, RP/EB family, member 1
1	10477854	0.0316175	0.152647	-0.190706	-0.00931639	Epb41l1	erythrocyte membrane protein band 4.1 like 1
1	10478196	-0.0838998	0.488063	-0.375495	-0.140959	Top1	topoisomerase (DNA) I
1	10478283	-0.150554	0.797486	-0.324763	-0.214116	Mphosph6	M phase phosphoprotein 6
1	10478401	-0.0789366	0.37848	-0.495309	-0.202935	Ttpal	tocopherol (alpha) transfer protein-like
1	10478424	-0.0322208	0.142426	-0.29249	-0.108996	Ywhab	tyrosine 3-monooxygenase/tryptophan 5-monooxygenase activation protein, beta polypeptide
1	10478748	-0.0440929	0.34322	0.00598164	-0.150178	Trp53rkb	transformation related protein 53 regulating kinase B
1	10478897	-0.031735	0.537622	0.137092	0.0214969	Ptpn1	protein tyrosine phosphatase, non-receptor type 1
1	10478907	-0.124102	0.504774	0.0807363	0.136867	Pard6b	par-6 family cell polarity regulator beta
1	10479063	0.0292937	0.292266	-0.211241	-0.274872	Rab22a	RAB22A, member RAS oncogene family
1	10479217	-0.0367709	0.490313	-0.0326697	0.35591	Gm11353	predicted gene 11353
1	10479221	-0.0338812	0.381903	-0.649634	0.0944096	Gm14403	predicted gene 14403
1	10479228	-0.0149271	0.626111	-0.325926	0.0691245
1	10479749	0.00187131	0.764355	-0.0207732	-0.199338	Rpp38	ribonuclease P/MRP 38 subunit
1	10479765	-0.0601049	0.835995	-0.221804	0.0269371	Suv39h2	suppressor of variegation 3-9 2
1	10479794	0.0327691	0.249651	-0.108358	0.0168765	Prpf18	pre-mRNA processing factor 18
1	10480035	-0.0846343	0.456571	-0.0617617	-0.00423875	Pfkfb3	6-phosphofructo-2-kinase/fructose-2,6-biphosphatase 3
1	10480324	-0.0607855	0.77177	-0.179237	-0.0707581	Skida1	SKI/DACH domain containing 1
1	10480760	0.0177459	0.448943	-0.0594804	-0.00847607	Traf2	TNF receptor-associated factor 2
1	10480921	-0.089438	0.142236	-0.31226	-0.126229	Qsox2	quiescin Q6 sulfhydryl oxidase 2
1	10481320	-0.03025	0.505049	-0.338935	-0.109044	Gtf3c4	general transcription factor IIIC, polypeptide 4
1	10481827	0.0350151	0.59198	0.0290178	-0.155053	Zbtb34	zinc finger and BTB domain containing 34
1	10481920	0.0142417	0.306167	-0.370338	-0.302146	Psmd5	proteasome (prosome, macropain) 26S subunit, non-ATPase, 5
1	10482144	-0.0852279	0.276991	-0.581609	-0.140396	Rc3h2	ring finger and CCCH-type zinc finger domains 2
1	10482167	-0.0800685	1.04782	-0.033221	-0.348362	Zbtb6	zinc finger and BTB domain containing 6
1	10482172	0.0455188	0.844778	-0.151581	-0.330031	Zbtb26	zinc finger and BTB domain containing 26
1	10482448	0.0580414	0.285867	-0.460408	-0.243987	Zeb2	zinc finger E-box binding homeobox 2
1	10482687	0.0455491	0.286842	-0.426938	-0.381933	Arl5a	ADP-ribosylation factor-like 5A
1	10482731	-0.0250326	0.337706	-0.580502	-0.121699	Prpf40a	pre-mRNA processing factor 40A
1	10482762	-0.0541005	1.02484	-0.559255	0.0775474	Idi1	isopentenyl-diphosphate delta isomerase
1	10482772	-0.130331	0.756954	0.0702359	-0.34011	Nr4a2	nuclear receptor subfamily 4, group A, member 2
1	10482824	-0.0385752	0.157883	-0.384128	-0.210389	Acvr1	activin A receptor, type 1
1	10483150	0.112616	0.442257	-0.555853	-0.327433	Fign	fidgetin
1	10483521	0.0562632	0.264907	-0.248744	-0.373525	Fastkd1	FAST kinase domains 1
1	10483633	0.0100482	0.744726	-0.156216	-0.121799	Sp3	trans-acting transcription factor 3
1	10483737	0.0416598	0.548181	-0.0180428	-0.0384445	Atf2	activating transcription factor 2
1	10483770	-0.0933948	0.306606	-0.603183	-0.293868	Lnpk	lunapark, ER junction formation factor
1	10483797	-0.0729165	0.311009	-0.0595477	-0.0222332
1	10483809	-0.131031	0.675406	-0.682332	-0.13777	Nfe2l2	nuclear factor, erythroid derived 2, like 2
1	10484457	0.0045993	0.810029	0.185456	-0.302388	Clp1	CLP1, cleavage and polyadenylation factor I subunit
1	10484535	0.0272087	0.541051	0.141351	-0.0971442	Olfr1000	olfactory receptor 1000
1	10484584	-0.00772706	0.244596	-0.143904	0.073677
1	10484894	-0.127633	0.367782	-0.135137	-0.233965	Ptprj	protein tyrosine phosphatase, receptor type, J
1	10485048	-0.00421015	0.472461	-0.0550156	-0.131445	Atg13	autophagy related 13
1	10485361	-0.187572	0.265683	-0.353568	0.126866	B230118H07Rik	RIKEN cDNA B230118H07 gene
1	10485388	0.0404629	0.557812	-0.0734506	-0.0601534	Ldlrad3	low density lipoprotein receptor class A domain containing 3
1	10485483	-0.0105099	0.317298	-0.00842865	-0.0677609	Nat10	N-acetyltransferase 10
1	10485622	-0.0147994	0.678615	-0.712527	-0.113457	Qser1	glutamine and serine rich 1
1	10485624	-0.0136036	1.11037	-0.0469524	-0.491932	Prrg4	proline rich Gla (G-carboxyglutamic acid) 4 (transmembrane)
1	10485635	-0.0971513	0.402538	-0.107675	0.0163829	Eif3m	eukaryotic translation initiation factor 3, subunit M
1	10485674	-0.240884	0.583301	-0.421483	0.0572083	Arl14ep	ADP-ribosylation factor-like 14 effector protein
1	10485963	0.0246238	0.224145	-0.425719	-0.285009	Arhgap11a	Rho GTPase activating protein 11A
1	10486026	-0.103107	0.701326	-0.127569	0.221268	Zfp770	zinc finger protein 770
1	10486172	0.119409	0.451737	0.134497	-0.224793	Rmdn3	regulator of microtubule dynamics 3
1	10486203	0.137168	0.540312	0.00572415	-0.182415	Ino80	INO80 complex subunit
1	10486255	-0.0494388	0.383539	-0.235495	0.149947	Oip5	Opa interacting protein 5
1	10486499	0.103669	0.634572	-0.0380722	-0.297837	Tmem87a	transmembrane protein 87A
1	10486522	-0.0373405	0.237726	-0.474001	0.0146057	Zfp106	zinc finger protein 106
1	10486595	-0.08728	0.290825	-0.293548	-0.141842	Ttbk2	tau tubulin kinase 2
1	10486712	0.0814947	0.720906	0.0688461	-0.304337	Zscan29	zinc finger SCAN domains 29
1	10486858	-0.311607	0.236111	-0.00130967	-0.371127	Mfap1b	microfibrillar-associated protein 1B
1	10487252	0.0417103	0.343623	-0.297512	-0.0441535	Gabpb1	GA repeat binding protein, beta 1
1	10487277	0.00710133	0.55409	-0.682072	-0.28733	Trpm7	transient receptor potential cation channel, subfamily M, member 7
1	10487359	0.056797	0.520245	0.18805	-0.365922	Itpripl1	inositol 1,4,5-triphosphate receptor interacting protein-like 1
1	10487690	-0.107869	0.402115	-0.348992	-0.100695	Fastkd5	FAST kinase domains 5
1	10487879	-0.0970464	0.357752	-0.229609	-0.319708	Rnf24	ring finger protein 24
1	10487906	-0.13394	0.790263	-0.396828	-0.0780414	Slc23a2	solute carrier family 23 (nucleobase transporters), member 2
1	10487927	0.00253025	0.497576	0.131872	-0.0403373	Tmem230	transmembrane protein 230
1	10487930	-0.0513322	0.147127	-0.174638	-0.0717123	Pcna	proliferating cell nuclear antigen
1	10487943	-0.318901	0.196149	-0.295724	-0.0110059
1	10487945	0.123879	0.551574	0.179257	-0.0464374	Gpcpd1	glycerophosphocholine phosphodiesterase 1
1	10488108	0.0783769	0.849709	-0.229922	-0.327622	Esf1	ESF1 nucleolar pre-rRNA processing protein homolog
1	10488147	0.00419356	0.26358	-0.145436	-0.178814	Flrt3	fibronectin leucine rich transmembrane protein 3
1	10488303	0.0205531	0.271054	-0.0846531	0.068966	Crnkl1	crooked neck pre-mRNA splicing factor 1
1	10488387	0.352074	0.41049	-0.0131764	-0.354642	Napb	N-ethylmaleimide sensitive fusion protein attachment protein beta
1	10488441	-0.130037	0.557994	-0.563314	-0.11781	Zfp120	zinc finger protein 120
1	10488465	-0.288006	0.304103	-0.280479	0.0204394	Zfp345	zinc finger protein 345
1	10488472	-0.0518763	0.370745	-0.0584746	-0.0554558	Apmap	adipocyte plasma membrane associated protein
1	10488550	-0.0161227	0.500459	0.107188	0.0047206	Nanp	N-acetylneuraminic acid phosphatase
1	10488687	-0.0564584	0.558737	0.161373	0.0386819	Pdrg1	p53 and DNA damage regulated 1
1	10488806	0.00367583	0.56112	-0.294315	0.0358086	Eif2s2	eukaryotic translation initiation factor 2, subunit 2 (beta)
1	10488982	0.040883	0.33603	-0.101843	-0.0645635	Cpne1	copine I
1	10489041	0.0166682	0.661785	-0.324914	0.199965	Pdcd10	programmed cell death 10
1	10489051	0.219266	0.530542	-0.212167	-0.366006	5730471H19Rik	RIKEN cDNA 5730471H19 gene
1	10489053	0.0123491	1.01573	-0.142277	0.295321	4930518I15Rik	RIKEN cDNA 4930518I15 gene
1	10489078	0.0608276	0.383951	0.0783392	-0.130342	Dsn1	DSN1 homolog, MIS12 kinetochore complex component
1	10489719	-0.137088	0.835295	0.0508473	0.189442	Trp53rka	transformation related protein 53 regulating kinase A
1	10489870	-0.140507	0.244559	-0.224961	-0.124519
1	10489891	-0.0212768	0.402862	-0.145083	-0.211746	B4galt5	UDP-Gal:betaGlcNAc beta 1,4-galactosyltransferase, polypeptide 5
1	10489904	-0.0306786	0.639737	0.173636	-0.101454	Spata2	spermatogenesis associated 2
1	10489936	0.0301333	0.291322	-0.457365	-0.0388367	Adnp	activity-dependent neuroprotective protein
1	10489946	-0.0684711	0.446528	0.0744133	0.0732537	Dpm1	dolichol-phosphate (beta-D) mannosyltransferase 1
1	10490053	0.00516481	0.27682	0.00866213	-0.259888	Zfp217	zinc finger protein 217
1	10490078	0.0782415	0.356256	0.120103	-0.348	Sumo1	small ubiquitin-like modifier 1
1	10490232	-0.0150495	0.664778	-0.0321386	0.346163
1	10490246	0.0866238	0.85497	0.142213	0.0216281	Gm14326	predicted gene 14326
1	10490273	-0.00447116	0.499756	-0.603102	-0.255061	Gm14305	predicted gene 14305
1	10490276	0.0548739	0.281042	-0.236538	0.0468652	Gm14432	predicted gene 14432
1	10490291	0.118576	0.458643	-0.112274	-0.057138	Gm14434	predicted gene 14434
1	10490294	-0.0225442	0.346576	-0.345333	0.0413272	Gm14434	predicted gene 14434
1	10490299	-0.0366598	0.850801	0.111663	-0.349744	Zfp972	zinc finger protein 972
1	10490302	-0.16186	1.10556	-0.849005	-0.347192	Zfp931	zinc finger protein 931
1	10490352	-0.0991832	0.289257	-0.251441	0.0301176	Taf4	TATA-box binding protein associated factor 4
1	10490770	-0.077223	0.399115	0.0948605	-0.211038
1	10490773	-0.0968466	0.33899	-0.0181028	0.0935824	Hnrnph2	heterogeneous nuclear ribonucleoprotein H2
1	10490815	-0.0226258	0.488079	-0.0996335	-0.284348
1	10490826	0.00161834	0.959314	-0.274863	-0.32712	Zbtb10	zinc finger and BTB domain containing 10
1	10490903	-0.13136	0.142883	-0.132783	-0.0808574	Car13	carbonic anhydrase 13
1	10490986	0.0608596	0.218378	-0.211427	-0.0155313	4632415L05Rik	RIKEN cDNA 4632415L05 gene
1	10491038	0.0334847	0.372536	-0.569527	-0.220147	Tbl1xr1	transducin (beta)-like 1X-linked receptor 1
1	10491231	0.0657279	0.597295	0.129035	-0.330729	Mynn	myoneurin
1	10491261	0.0252286	0.335504	-0.359656	-0.172148	Sec62	SEC62 homolog (S. cerevisiae)
1	10491279	-0.0180082	0.372621	-0.227293	-0.225284	Prkci	protein kinase C, iota
1	10491300	-0.238208	0.607129	-0.164809	0.133594	Skil	SKI-like
1	10491329	0.0303178	0.289661	-0.368931	-0.16782	4930429B21Rik	RIKEN cDNA 4930429B21 gene
1	10491354	-0.129135	0.259977	-0.361197	-0.0592086	Zfp639	zinc finger protein 639
1	10491455	0.0355625	0.213836	-0.177147	-0.12783	Fxr1	fragile X mental retardation gene 1, autosomal homolog
1	10491695	0.0298358	0.484611	-0.141072	-0.180167	Bbs12	Bardet-Biedl syndrome 12 (human)
1	10491805	0.0264337	0.499703	-0.479926	-0.0993322	Plk4	polo like kinase 4
1	10491860	0.0434743	0.348804	0.0433241	-0.265381	Jade1	jade family PHD finger 1
1	10491877	0.151592	0.342559	-0.597728	-0.218067	D3Ertd751e	DNA segment, Chr 3, ERATO Doi 751, expressed
1	10491915	-0.250392	0.319809	-0.158654	0.194613	Noct	nocturnin
1	10491922	0.100168	0.373222	-0.301076	-0.318243	Naa15	N(alpha)-acetyltransferase 15, NatA auxiliary subunit
1	10491960	-0.0675976	0.402387	0.016485	-0.0276549
1	10491977	0.00948109	0.454896	0.137214	-0.203827	Proser1	proline and serine rich 1
1	10492049	0.118242	0.491115	-0.0167533	-0.412203	Supt20	suppressor of Ty 20
1	10492195	0.095912	0.394275	-0.0070235	-0.117792	Tsc22d2	TSC22 domain family, member 2
1	10492436	-0.151885	0.216294	-0.320623	-0.060377
1	10492499	0.0216904	0.424891	-0.431168	-0.303135	Mfsd1	major facilitator superfamily domain containing 1
1	10492582	0.0939069	0.480487	-0.18926	-0.0213718
1	10492598	0.0336363	0.238693	-0.310083	-0.165248	Nmd3	NMD3 ribosome export adaptor
1	10492997	0.0655048	0.564625	0.0954018	-0.269951	Etv3	ets variant 3
1	10493103	-0.0419291	0.654546	-0.179171	-0.176583	Isg20l2	interferon stimulated exonuclease gene 20-like 2
1	10493245	-0.10456	0.282168	-0.205107	-0.154385	Mex3a	mex3 RNA binding family member A
1	10493347	0.0471564	0.293732	-0.235754	-0.087083	Ash1l	ASH1 like histone lysine methyltransferase
1	10493530	-0.123526	0.220449	-0.161873	-0.00712808	Pygo2	pygopus 2
1	10493565	0.227049	0.393275	0.0287318	-0.12078	Adar	adenosine deaminase, RNA-specific
1	10493585	0.075092	0.300817	0.0739723	-0.336245	Ube2q1	ubiquitin-conjugating enzyme E2Q family member 1
1	10493660	-0.0410466	1.10814	-0.0101439	0.108359	Nup210l	nucleoporin 210-like
1	10493664	-0.043104	0.933577	-0.232432	0.0186783	Nup210l	nucleoporin 210-like
1	10493670	0.17501	0.648436	0.0996242	-0.0264471	Nup210l	nucleoporin 210-like
1	10493709	-0.100165	0.365989	-0.0689911	-0.0999391	Slc39a1	solute carrier family 39 (zinc transporter), member 1
1	10494092	-0.0591038	0.229161	-0.273405	-0.174702	Pogz	pogo transposable element with ZNF domain
1	10494160	0.178129	0.411679	-0.149276	-0.0847879	Tmod4	tropomodulin 4
1	10494306	0.0144684	0.593372	-0.0841774	-0.168577	Mcl1	myeloid cell leukemia sequence 1
1	10494388	-0.00997418	0.281478	-0.426042	-0.310794	Hist2h2be	histone cluster 2, H2be
1	10494583	0.0149393	0.334171	-0.182709	-0.0769791	Sec22b	SEC22 homolog B, vesicle trafficking protein
1	10494595	-0.0392913	0.189815	-0.323639	-0.160177	Notch2	notch 2
1	10494839	0.0174111	0.230677	-0.526803	-0.0482875	Csde1	cold shock domain containing E1, RNA binding
1	10494857	-0.022297	0.512321	-0.205951	-0.27537	Nras	neuroblastoma ras oncogene
1	10494924	0.0744463	0.362408	-0.325337	-0.231582	Trim33	tripartite motif-containing 33
1	10495120	0.142041	0.509815	0.140033	-0.272859	Ovgp1	oviductal glycoprotein 1
1	10495173	0.0397608	0.617154	-0.0282005	-0.0273544	Lrif1	ligand dependent nuclear receptor interacting factor 1
1	10495340	-0.00424719	0.482542	0.143361	-0.254026	Taf13	TATA-box binding protein associated factor 13
1	10495539	0.0723294	0.280742	-0.205658	-0.0919003	Extl2	exostoses (multiple)-like 2
1	10495675	0.00964379	0.177598	-0.257191	0.01693	F3	coagulation factor III
1	10495826	-0.0757594	0.364719	-0.129065	-0.178682	1810037I17Rik	RIKEN cDNA 1810037I17 gene
1	10495945	0.118219	0.253547	-0.0948627	-0.167029	Zgrf1	zinc finger, GRF-type containing 1
1	10495967	-0.0107944	0.641748	-0.014281	-0.206706	Tifa	TRAF-interacting protein with forkhead-associated domain
1	10496159	0.0303656	0.392142	-0.117457	-0.316526	Ints12	integrator complex subunit 12
1	10496295	0.0292572	0.319793	-0.291172	0.000892367	Ube2d3	ubiquitin-conjugating enzyme E2D 3
1	10496397	-0.0970456	0.367922	-0.450257	0.0927946	Lamtor3	late endosomal/lysosomal adaptor, MAPK and MTOR activator 3
1	10496405	-0.0976726	0.190191	-0.45115	-0.128946
1	10496727	0.0327341	0.279276	-0.566723	-0.130458	Ddah1	dimethylarginine dimethylaminohydrolase 1
1	10496737	-0.10552	0.71464	-0.557074	0.0151578	Bcl10	B cell leukemia/lymphoma 10
1	10496822	-0.00447152	0.516772	-0.0100748	-0.151839	Gng5	guanine nucleotide binding protein (G protein), gamma 5
1	10496837	0.131257	0.244541	-0.305057	-0.303228	Ttll7	tubulin tyrosine ligase-like family, member 7
1	10496892	0.0134414	0.430823	-0.0877033	0.078551	Fubp1	far upstream element (FUSE) binding protein 1
1	10496946	0.0198701	0.489972	0.102098	-0.105591	Zzz3	zinc finger, ZZ domain containing 3
1	10497048	-0.320398	0.221477	-0.105658	0.0518692
1	10497066	0.0125277	0.42762	-0.275829	-0.0851753	Zranb2	zinc finger, RAN-binding domain containing 2
1	10497309	-0.0697437	0.732983	-0.124083	-0.170675	Snx16	sorting nexin 16
1	10497399	-0.00409873	0.226915	-0.360005	-0.0293979	Pde7a	phosphodiesterase 7A
1	10497673	0.0733244	0.220936	-0.205937	-0.121177	Zmat3	zinc finger matrin type 3
1	10497703	-0.0831779	0.364238	-0.0643617	-0.254362	Mrpl47	mitochondrial ribosomal protein L47
1	10497765	0.0175237	0.394035	-0.4108	-0.14848	Dcun1d1	DCN1, defective in cullin neddylation 1, domain containing 1 (S. cerevisiae)
1	10497931	0.0515726	0.14647	-0.218598	-0.0683842	Cflar	CASP8 and FADD-like apoptosis regulator
1	10497944	0.0592501	0.253692	-0.276915	-0.277696	Mfsd8	major facilitator superfamily domain containing 8
1	10497996	0.07888	0.729659	0.2322	-0.10959	Ikzf5	IKAROS family zinc finger 5
1	10498146	0.059396	0.665887	0.24958	-0.122609	Nhlrc3	NHL repeat containing 3
1	10498160	0.0469336	0.272803	-0.282415	-0.337309	Ufm1	ubiquitin-fold modifier 1
1	10498309	0.199309	0.475909	-0.223885	-0.304544	Pfn2	profilin 2
1	10498319	0.0253126	0.226565	-0.165938	-0.144782	Serp1	stress-associated endoplasmic reticulum protein 1
1	10498446	-0.287197	0.289384	-0.159254	-0.107469	Gpr149	G protein-coupled receptor 149
1	10498485	0.0730168	0.24277	-0.439037	-0.0548553	Slc33a1	solute carrier family 33 (acetyl-CoA transporter), member 1
1	10498620	-0.0476597	0.506715	-0.327386	-0.105072	Trim59	tripartite motif-containing 59
1	10498623	0.00638696	0.55951	-0.184514	-0.0584013	Kpna4	karyopherin (importin) alpha 4
1	10498797	-0.0502078	0.526165	0.224288	-0.139628
1	10498827	-0.247854	1.07953	-0.717239	0.0761369	Fnip2	folliculin interacting protein 2
1	10498998	-0.000804954	0.182064	-0.491531	-0.105811	Tmem131l	transmembrane 131 like
1	10499062	0.167394	0.399648	0.0873261	-0.229371	Fhdc1	FH2 domain containing 1
1	10499080	-0.137296	0.513334	-0.532106	-0.0790502	Arfip1	ADP-ribosylation factor interacting protein 1
1	10499372	0.075778	0.615185	0.302036	-0.414898	Slc25a44	solute carrier family 25, member 44
1	10499881	-0.0290602	0.252662	-0.0483465	-0.0617456	Rpl3	ribosomal protein L3
1	10499899	-0.994341	1.48686	-1.09074	0.0663697	Sprr1a	small proline-rich protein 1A
1	10499979	0.0272524	0.207579	-0.206173	-0.0935671	Gm4778	predicted gene 4778
1	10500069	0.0236495	1.14162	-0.0699803	-0.132087	Pip5k1a	phosphatidylinositol-4-phosphate 5-kinase, type 1 alpha
1	10500237	0.0383049	0.321526	-0.59761	-0.156996	Rprd2	regulation of nuclear pre-mRNA domain containing 2
1	10500412	0.0893014	0.276956	-0.488619	-0.467184	Gpr89	G protein-coupled receptor 89
1	10500524	-0.0625897	0.24953	0.0211395	-0.280802
1	10500813	-0.0255941	0.153907	-0.380963	-0.133352	Hipk1	homeodomain interacting protein kinase 1
1	10500837	0.0179958	0.661307	-0.00459543	-0.322218	Dclre1b	DNA cross-link repair 1B
1	10500928	0.00488717	0.165178	-0.42893	-0.169968	Capza1	capping protein (actin filament) muscle Z-line, alpha 1
1	10500948	-0.151857	0.22884	-0.221974	0.0894989	Cttnbp2nl	CTTNBP2 N-terminal like
1	10500976	-0.0519679	0.199591	-0.36437	-0.096487	Rap1a	RAS-related protein 1a
1	10501164	0.336569	0.670717	0.206335	-0.754333	Csf1	colony stimulating factor 1 (macrophage)
1	10501265	0.0224434	0.63519	-0.340879	-0.241891	Gnai3	guanine nucleotide binding protein (G protein), alpha inhibiting 3
1	10501420	-0.0358394	0.310618	-0.615638	-0.0564998	Stxbp3	syntaxin binding protein 3
1	10501567	0.0958632	0.371001	-0.185158	-0.114434	Rnpc3	RNA-binding region (RNP1, RRM) containing 3
1	10501676	0.0812929	0.7045	-0.420201	-0.618571	Mfsd14a	major facilitator superfamily domain containing 14A
1	10501762	0.106039	0.26747	-0.118767	-0.295511	Snx7	sorting nexin 7
1	10501778	0.104231	0.407653	-0.232693	-0.291647	Ptbp2	polypyrimidine tract binding protein 2
1	10501802	-0.0617895	0.704133	-0.731415	-0.214772	Tmem56	transmembrane protein 56
1	10501879	-0.0988202	0.911516	-0.630582	0.0630713	Usp53	ubiquitin specific peptidase 53
1	10501903	0.162118	0.317928	-0.324845	-0.296527	Synpo2	synaptopodin 2
1	10501909	0.0490917	0.2214	-0.411429	-0.0675875	Mettl14	methyltransferase like 14
1	10502029	0.0486379	0.523593	0.173825	-0.123236	Larp7	La ribonucleoprotein domain family, member 7
1	10502058	0.14725	0.40695	0.0678764	-0.357529	Ap1ar	adaptor-related protein complex 1 associated regulatory protein
1	10502273	0.287628	0.402635	-0.129987	-0.398557	Arhgef38	Rho guanine nucleotide exchange factor (GEF) 38
1	10502299	-0.0489556	0.362361	-0.267293	-0.0756826	Nfkb1	nuclear factor of kappa light polypeptide gene enhancer in B cells 1, p105
1	10502417	-0.103341	0.34106	0.101882	-0.213774	2410002F23Rik	RIKEN cDNA 2410002F23 gene
1	10502484	-0.0536742	0.43386	-0.445097	-0.136123	Pkn2	protein kinase N2
1	10502522	0.0057462	0.208086	-0.487954	-0.139158	Hs2st1	heparan sulfate 2-O-sulfotransferase 1
1	10502714	0.0963763	0.289815	-0.101451	-0.196613	Rpf1	ribosome production factor 1 homolog
1	10502770	0.281926	0.663966	-0.478404	-0.248271	Adgrl2	adhesion G protein-coupled receptor L2
1	10502772	0.324365	0.779351	-0.132853	-0.679826	Adgrl2	adhesion G protein-coupled receptor L2
1	10502934	0.141138	0.401319	0.0948853	-0.165655	Rabggtb	Rab geranylgeranyl transferase, b subunit
1	10503010	-0.040224	0.417209	-0.266822	-0.0678049	Fpgt	fucose-1-phosphate guanylyltransferase
1	10503085	0.0707476	0.295951	-0.597097	-0.383564	Tgs1	trimethylguanosine synthase 1
1	10503134	-0.0432911	0.176777	-0.421356	-0.138441	Sdcbp	syndecan binding protein
1	10503148	0.0112469	0.275312	-0.246098	0.0765938
1	10503188	0.220766	0.202985	-0.269237	-0.116141	Chd7	chromodomain helicase DNA binding protein 7
1	10503196	0.45146	0.492076	0.101729	-0.12122	Chd7	chromodomain helicase DNA binding protein 7
1	10503259	0.296078	0.607483	0.119218	-0.436707	Trp53inp1	transformation related protein 53 inducible nuclear protein 1
1	10503281	-0.111351	0.580198	0.138387	0.153889
1	10503303	-0.0384573	0.201079	-0.0447338	-0.156661	Virma	vir like m6A methyltransferase associated
1	10503359	0.107138	1.2918	-0.324029	0.203573	Rbm12b2	RNA binding motif protein 12 B2
1	10503410	0.0133302	0.230543	-0.436032	-0.24264	Tmem64	transmembrane protein 64
1	10503534	-0.0189925	0.248632	-0.435085	-0.304569	Ccnc	cyclin C
1	10503680	0.0184853	0.270189	-0.575118	-0.218814	Map3k7	mitogen-activated protein kinase kinase kinase 7
1	10503711	-0.0388244	0.70215	-0.0108274	-0.0365589	Casp8ap2	caspase 8 associated protein 2
1	10503828	0.0949833	0.622897	0.0180276	-0.262	Lyrm2	LYR motif containing 2
1	10503845	0.0690282	0.275371	-0.22306	-0.110903	Ube2j1	ubiquitin-conjugating enzyme E2J 1
1	10503995	-0.104788	0.492164	0.0623505	0.0294491	Dnaja1	DnaJ heat shock protein family (Hsp40) member A1
1	10504056	-0.0369253	0.496584	-0.201574	-0.101641	Ubap1	ubiquitin-associated protein 1
1	10504551	-0.0385082	0.24572	-0.0555931	-0.245252	Trmt10b	tRNA methyltransferase 10B
1	10504703	-0.0199576	0.285995	-0.517575	-0.144708	Ncbp1	nuclear cap binding protein subunit 1
1	10504751	0.0245045	0.407495	0.0348812	0.140598
1	10504817	-0.039281	0.553697	-0.499803	-0.023356	Tgfbr1	transforming growth factor, beta receptor I
1	10504838	-0.326039	0.934471	-0.183803	-0.0389149	Nr4a3	nuclear receptor subfamily 4, group A, member 3
1	10504918	0.205384	0.954499	-0.0189291	-0.185432	Zfp189	zinc finger protein 189
1	10505030	0.0453151	0.721112	0.0725192	-0.260048	Fsd1l	fibronectin type III and SPRY domain containing 1-like
1	10505172	0.0254422	0.388918	-0.0171038	0.0478568	Dnajc25	DnaJ heat shock protein family (Hsp40) member C25
1	10505187	-0.0578826	1.29994	-0.38247	-0.413782	Ugcg	UDP-glucose ceramide glucosyltransferase
1	10505512	-0.0967422	0.516995	-0.0669091	0.181748	Trim32	tripartite motif-containing 32
1	10505894	0.0839229	0.236502	-0.0576686	-0.200191	Mtap	methylthioadenosine phosphorylase
1	10505954	0.0765639	0.182737	-0.125044	-0.0244613	Tek	TEK receptor tyrosine kinase
1	10506004	-0.0661872	0.238233	-0.200293	0.18245	Hook1	hook microtubule tethering protein 1
1	10506118	0.0555452	0.807565	0.0232781	-0.300332	Usp1	ubiquitin specific peptidase 1
1	10506170	0.149573	0.380391	-0.187523	0.202429	Efcab7	EF-hand calcium binding domain 7
1	10506397	0.0897388	0.746572	-0.205674	-0.117338	Mier1	MEIR1 treanscription regulator
1	10506591	-0.110495	0.385305	-0.205655	-0.227819	Pars2	prolyl-tRNA synthetase (mitochondrial)(putative)
1	10506714	-0.0863246	0.485275	-0.0398696	0.0203929
1	10506736	-0.178102	0.213383	-0.252002	0.0853435	Magoh	mago homolog, exon junction complex core component
1	10506781	-0.0756658	0.170872	-0.395107	-0.221483	Coa7	cytochrome c oxidase assembly factor 7
1	10506786	0.0360156	0.396971	-0.403138	-0.0500304	Tut4	terminal uridylyl transferase 4
1	10506880	0.0315521	0.540739	-0.0792471	-0.324808	Kti12	KTI12 homolog, chromatin associated
1	10506929	0.185978	0.371607	-0.0892372	-0.421195	Calr4	calreticulin 4
1	10507286	-0.0159821	0.304865	-0.426012	-0.237856	Ipp	IAP promoted placental gene
1	10507299	-0.0241163	0.418875	-0.0692601	0.0242014	Gpbp1l1	GC-rich promoter binding protein 1-like 1
1	10507539	-0.0826357	0.321934	-0.167826	-0.0417077	Elovl1	elongation of very long chain fatty acids (FEN1/Elo2, SUR4/Elo3, yeast)-like 1
1	10507804	0.128472	0.658438	0.230772	-0.242558	Trit1	tRNA isopentenyltransferase 1
1	10507894	-0.166618	0.690834	-0.356506	-0.0910854	Rragc	Ras-related GTP binding C
1	10507961	0.0541813	0.38125	-0.164556	-0.178061	Mtf1	metal response element binding transcription factor 1
1	10508019	-0.0375312	0.418899	-0.158692	-0.0088575	Gnl2	guanine nucleotide binding protein-like 2 (nucleolar)
1	10508420	-0.0168629	0.41655	0.111146	-0.0854648	Yars	tyrosyl-tRNA synthetase
1	10508465	-0.127113	0.539242	-0.466208	-0.0172893	Marcksl1	MARCKS-like 1
1	10508619	0.0238852	0.368745	-0.112069	-0.0922912	Pum1	pumilio RNA-binding family member 1
1	10508805	0.00939415	0.169785	-0.0981559	-0.0793576	Wasf2	WAS protein family, member 2
1	10508829	-0.0940857	0.203414	-0.134975	0.0669977	Map3k6	mitogen-activated protein kinase kinase kinase 6
1	10509113	-0.0166322	0.684148	-0.280676	-0.248633	Srsf10	serine/arginine-rich splicing factor 10
1	10509161	-0.128928	0.183467	-0.0980152	-0.135028
1	10509218	0.0331983	0.537948	0.0863329	-0.121877	Zfp46	zinc finger protein 46
1	10509246	-0.00585954	0.387272	-0.5423	-0.0082158	Luzp1	leucine zipper protein 1
1	10509930	0.00875578	0.344575	-0.259703	-0.115171	Fbxo42	F-box protein 42
1	10510061	-0.074705	0.476983	-0.244	-0.167876	Pramef8	PRAME family member 8
1	10510178	-0.0218774	0.139634	-0.297029	-0.125335	Zfp992	zinc finger protein 992
1	10510201	-0.0689918	0.245356	-0.0774839	-0.101176	Rex2	reduced expression 2
1	10510254	0.0587624	0.273711	-0.487438	-0.105859	Fv1	Friend virus susceptibility 1
1	10510260	-0.457465	0.819518	-0.0206945	0.27956	Nppb	natriuretic peptide type B
1	10510270	-0.0397457	0.176312	-0.115699	0.0375078	Mthfr	methylenetetrahydrofolate reductase
1	10510391	0.0766313	0.493478	0.193499	-0.3775	Srm	spermidine synthase
1	10510464	0.142714	0.558578	0.0779492	-0.385076	Lzic	leucine zipper and CTNNBIP1 domain containing
1	10510624	-0.0753808	0.366223	-0.167587	-0.00277749	Klhl21	kelch-like 21
1	10510982	0.228932	0.441891	0.210794	-0.390414	Pex10	peroxisomal biogenesis factor 10
1	10511311	-0.0338042	0.423539	-0.486234	-0.0737363	Tmem68	transmembrane protein 68
1	10511368	0.0129238	0.235735	-0.522515	-0.168142	Impad1	inositol monophosphatase domain containing 1
1	10511694	0.0574318	0.480818	-0.0615074	-0.309227	Osgin2	oxidative stress induced growth inhibitor family member 2
1	10511703	0.0241196	0.250699	-0.502346	-0.194638	Ripk2	receptor (TNFRSF)-interacting serine-threonine kinase 2
1	10511725	0.0279521	0.337382	-0.498849	-0.0687228	Cyb5r4	cytochrome b5 reductase 4
1	10511935	-0.284155	0.523536	-0.463017	0.20817	Pnrc1	proline-rich nuclear receptor coactivator 1
1	10512061	-0.192429	0.327195	-0.42952	0.160484	Gm12372	predicted gene 12372
1	10512065	-0.00252467	0.391637	-0.267816	-0.198113
1	10512088	-0.0622263	0.649033	0.0216385	-0.00450933	Topors	topoisomerase I binding, arginine/serine-rich
1	10512226	0.02996	0.261652	-0.362324	-0.22459	Dcaf12	DDB1 and CUL4 associated factor 12
1	10512682	-0.0343958	0.334355	-0.156909	0.0319207	Zbtb5	zinc finger and BTB domain containing 5
1	10512704	-0.0339691	0.428039	-0.0572187	-0.0329224	Exosc3	exosome component 3
1	10512709	-0.0243352	0.421272	-0.298818	0.01572	Slc25a51	solute carrier family 25, member 51
1	10512714	-0.329503	1.04031	-0.37949	0.095272	Shb	src homology 2 domain-containing transforming protein B
1	10512728	0.0369448	0.270624	-0.18973	-0.136838	Tstd2	thiosulfate sulfurtransferase (rhodanese)-like domain containing 2
1	10512867	-0.0431565	0.546216	-0.338305	0.0956277	Tex10	testis expressed gene 10
1	10512901	-0.0705763	0.383087	-0.11129	-0.123723	Mrpl50	mitochondrial ribosomal protein L50
1	10512935	-0.125512	0.954105	0.208082	-0.389159	Amd1	S-adenosylmethionine decarboxylase 1
1	10513139	0.0762276	0.354047	-0.626314	-0.313624	Ptpn3	protein tyrosine phosphatase, non-receptor type 3
1	10513145	-0.0251924	0.284367	-0.284457	-0.305633	Ptpn3	protein tyrosine phosphatase, non-receptor type 3
1	10513397	0.0641534	0.621213	0.193686	-0.0172647	Inip	INTS3 and NABP interacting protein
1	10514158	-0.0255155	0.264082	-0.061359	-0.0526314	Psip1	PC4 and SFRS1 interacting protein 1
1	10514201	-0.128101	0.730958	-0.579315	-0.0373722	Haus6	HAUS augmin-like complex, subunit 6
1	10514405	0.0630673	0.196588	-0.309309	-0.082536	Plaa	phospholipase A2, activating protein
1	10514558	-0.190636	0.548589	0.0287847	-0.0749732
1	10514732	-0.0325668	0.376168	-0.31789	-0.0587366	Slc35d1	solute carrier family 35 (UDP-glucuronic acid/UDP-N-acetylgalactosamine dual transporter), member D1
1	10515111	-0.0881913	0.351921	-0.0597001	-0.0190388
1	10515156	-0.0449923	0.482173	-0.144481	-0.0551971	Minpp1	multiple inositol polyphosphate histidine phosphatase 1
1	10515164	-0.0399395	0.234429	-0.193238	-0.0369771	Cmpk1	cytidine monophosphate (UMP-CMP) kinase 1
1	10515181	0.127803	0.449412	0.125323	-0.135688
1	10515326	-0.14758	0.648644	-0.276128	-0.128908	Tmem69	transmembrane protein 69
1	10515368	-0.00168489	0.495006	-0.0489867	-0.299164	Toe1	target of EGR1, member 1 (nuclear)
1	10515943	0.00564883	0.494444	0.111733	0.039865	Ctps	cytidine 5'-triphosphate synthase
1	10515983	0.0709152	0.841014	0.159826	0.0676979	Exo5	exonuclease 5
1	10516209	-0.0330093	0.496183	0.144448	-0.0889622
1	10516219	-0.063162	0.460863	-0.0228909	0.287461
1	10516221	-0.0345681	0.285591	-0.336614	0.357644	D130007C19Rik	RIKEN cDNA D130007C19 gene
1	10516229	-0.0519767	0.362644	-0.301892	0.0479316	Utp11	UTP11 small subunit processome component
1	10516393	0.0271523	0.256615	-0.153279	-0.199601	Ago4	argonaute RISC catalytic subunit 4
1	10516435	-0.0718801	0.31529	-0.603916	-0.160291	Zmym4	zinc finger, MYM-type 4
1	10516466	-0.0435409	0.521387	-0.253334	-0.085468	Zmym1	zinc finger, MYM domain containing 1
1	10516590	-0.0743192	0.329247	-0.152591	-0.00535274	Zbtb8a	zinc finger and BTB domain containing 8a
1	10516859	-0.0170644	0.355574	-0.0584213	-0.0653657	Ythdf2	YTH domain family 2
1	10516867	0.0864488	0.166787	-0.152509	-0.0355135	Gmeb1	glucocorticoid modulatory element binding protein 1
1	10516982	0.0114599	0.396695	-0.311791	-0.264894	Stx12	syntaxin 12
1	10516994	0.0244779	0.303264	0.050815	-0.219434	Fam76a	family with sequence similarity 76, member A
1	10517067	-0.100617	0.366368	-0.105233	-0.12357	Sfn	stratifin
1	10517243	0.0599022	0.205271	-0.307745	-0.105639	Pdik1l	PDLIM1 interacting kinase 1 like
1	10517301	-0.240804	0.260454	-0.193578	0.194657	Ldlrap1	low density lipoprotein receptor adaptor protein 1
1	10517421	0.118343	0.430381	-0.167214	-0.323646	Pnrc2	proline-rich nuclear receptor coactivator 2
1	10517436	-0.0514156	0.582909	0.0266835	0.279916	Pithd1	PITH (C-terminal proteasome-interacting domain of thioredoxin-like) domain containing 1
1	10517443	0.114245	0.343902	0.124179	-0.402003	Eloa	elongin A
1	10517948	0.0318449	0.201518	-0.217437	0.0409041	Spen	spen family transcription repressor
1	10518132	0.00401183	0.280672	-0.0355824	-0.0343034	Prdm2	PR domain containing 2, with ZNF domain
1	10518145	-0.00868315	0.615278	0.0179812	0.0964972
1	10518361	-0.0930629	0.623125	-0.502447	-0.0204474	Smarca5-ps	SWI/SNF related, matrix associated, actin depenent ragulator of chromatin, subfamily a, member 5, pseudogene
1	10518366	0.0378549	0.458471	-0.439802	0.102122	Zfp933	zinc finger protein 933
1	10518428	-0.0640893	0.337872	-0.29685	-0.355125	Clcn6	chloride channel, voltage-sensitive 6
1	10518726	-0.0961476	0.601099	-0.144554	0.11352	Slc25a33	solute carrier family 25, member 33
1	10518751	-0.386448	0.538936	-0.249494	0.623729	Car6	carbonic anhydrase 6
1	10518805	0.202661	0.571532	0.169053	-0.424009	Vamp3	vesicle-associated membrane protein 3
1	10518835	-0.129269	0.181689	-0.102523	0.00698739	Camta1	calmodulin binding transcription activator 1
1	10519324	0.0786162	0.402808	-0.221975	-0.116426	Cdk6	cyclin-dependent kinase 6
1	10519482	0.321237	0.610601	-0.241817	-0.477165	Gm8773	predicted gene 8773
1	10519516	-0.00946045	0.185106	-0.362099	-0.203895	Slc25a40	solute carrier family 25, member 40
1	10519555	0.28251	0.551828	0.116527	-0.466816	Abcb1b	ATP-binding cassette, sub-family B (MDR/TAP), member 1B
1	10519607	0.0967361	0.326048	-0.298495	-0.350074	Tmem243	transmembrane protein 243, mitochondrial
1	10519612	0.16367	0.301952	-0.0186767	-0.322034	9330182L06Rik	RIKEN cDNA 9330182L06 gene
1	10519949	0.251668	0.791459	0.122752	-0.134635	A630072M18Rik	RIKEN cDNA A630072M18 gene
1	10519988	0.0529504	0.477499	-0.500477	-0.115944	Fam185a	family with sequence similarity 185, member A
1	10520234	-0.110343	0.307858	0.0308012	-0.172214	Chpf2	chondroitin polymerizing factor 2
1	10520360	-0.0182658	0.170986	-0.230976	-0.0542492
1	10520362	-0.0910723	0.75432	0.0956328	0.213361	Insig1	insulin induced gene 1
1	10520483	-0.0257755	0.264125	-0.460983	-0.0346123	Selenoi	selenoprotein I
1	10520513	-0.0136432	0.186913	-0.20995	-0.206836	Slc35f6	solute carrier family 35, member F6
1	10520862	-0.239648	0.776964	-0.0784034	0.241273	Fosl2	fos-like antigen 2
1	10520952	0.0544666	0.192244	-0.430328	-0.151514	Ppp1cb	protein phosphatase 1 catalytic subunit beta
1	10520965	-0.0649619	0.653433	-0.815429	-0.0026489	Yes1	YES proto-oncogene 1, Src family tyrosine kinase
1	10521136	-0.0488897	0.21637	-0.363925	-0.108789	Nsd2	nuclear receptor binding SET domain protein 2
1	10521555	-0.0697866	0.527179	0.135707	0.122285	Lyar	Ly1 antibody reactive clone
1	10521589	-0.0647001	0.505406	-0.0244662	-0.0944782
1	10521602	-0.0429813	0.582726	0.080686	0.185345	Cpeb2	cytoplasmic polyadenylation element binding protein 2
1	10521725	-0.0619206	0.439953	0.0669888	-0.0242401	Med28	mediator complex subunit 28
1	10521832	-0.0159871	0.604575	-0.253801	0.033192	Pi4k2b	phosphatidylinositol 4-kinase type 2 beta
1	10521913	-0.0578851	0.500404	-0.267782	-0.167458	Rbpj	recombination signal binding protein for immunoglobulin kappa J region
1	10521950	-0.081398	0.300923	-0.442119	-0.0363441	Stim2	stromal interaction molecule 2
1	10521966	0.0389752	0.583014	0.0245933	-0.0618845	Tent2	terminal nucleotidyltransferase 2
1	10522051	-0.083732	0.277336	-0.402865	-0.0423782	Klf3	Kruppel-like factor 3 (basic)
1	10522250	0.0456549	0.278346	-0.368966	-0.0726533	Tmem33	transmembrane protein 33
1	10522378	-0.0730529	0.213046	-0.494103	-0.0828043	Slain2	SLAIN motif family, member 2
1	10522430	0.0372979	0.285012	-0.589362	-0.219702	Dcun1d4	DCN1, defective in cullin neddylation 1, domain containing 4 (S. cerevisiae)
1	10522606	0.0164127	0.151571	-0.323771	-0.136865	Exoc1	exocyst complex component 1
1	10522712	-0.214979	0.779495	0.0658693	0.0997738	Rest	RE1-silencing transcription factor
1	10523012	0.00505148	0.573744	-0.168653	-0.0862029	Dck	deoxycytidine kinase
1	10523058	0.143776	0.385014	-0.160973	-0.423139	Eif5a	eukaryotic translation initiation factor 5A
1	10523297	-0.116247	0.800061	-0.391842	0.207913	Ccng2	cyclin G2
1	10523647	-0.000662602	0.207771	-0.196291	-0.147339	Aff1	AF4/FMR2 family, member 1
1	10523670	0.0545291	0.330932	-0.553989	-0.179629	Aff1	AF4/FMR2 family, member 1
1	10523746	-0.0111726	0.599526	-0.0839145	0.48534	BC005561	cDNA sequence BC005561
1	10523785	0.0758669	0.308334	-0.125515	0.0886142	Zfp326	zinc finger protein 326
1	10523845	-0.180985	0.225584	-0.153931	-0.0124124	Ephx4	epoxide hydrolase 4
1	10523905	-0.0521281	0.458177	-0.446509	0.000663195	Mtf2	metal response element binding transcription factor 2
1	10524079	-0.108691	0.271745	-0.410705	0.00053056	Zfp932	zinc finger protein 932
1	10524098	-0.0510966	0.8122	0.207853	-0.264254	Zfp605	zinc finger protein 605
1	10524411	0.0156571	0.508249	0.211868	-0.170654	Ficd	FIC domain containing
1	10524882	-0.0791248	0.222584	-0.128348	-0.0937545	Wsb2	WD repeat and SOCS box-containing 2
1	10524983	-0.00903792	0.281108	-0.0695698	-0.167557	Med13l	mediator complex subunit 13-like
1	10525043	-0.145365	0.421526	0.0807798	-0.07557	Rbm19	RNA binding motif protein 19
1	10525271	-0.0131265	0.254699	-0.293574	-0.287241	Naa25	N(alpha)-acetyltransferase 25, NatB auxiliary subunit
1	10525374	-0.19042	0.526992	-0.477677	-0.0611184	Pptc7	PTC7 protein phosphatase homolog
1	10525555	-0.0568425	0.39163	-0.0909499	-0.0593201	Mlxip	MLX interacting protein
1	10525877	-0.0598175	0.202645	-0.294512	-0.187	Zfp664	zinc finger protein 664
1	10525893	-0.207451	0.360526	-0.0169962	0.24687	Aacs	acetoacetyl-CoA synthetase
1	10526069	-0.0159621	0.206565	-0.221176	-0.1415	Cct6a	chaperonin containing Tcp1, subunit 6a (zeta)
1	10526106	-0.00738264	0.274792	-0.216016	-0.150128	Vkorc1l1	vitamin K epoxide reductase complex, subunit 1-like 1
1	10526133	-0.00844831	0.52704	0.0314777	0.0787176	Rabgef1	RAB guanine nucleotide exchange factor (GEF) 1
1	10526145	-0.0506274	0.305354	-0.0315882	-0.0685182	Tmem248	transmembrane protein 248
1	10526193	-0.0772775	0.400949	-0.088616	-0.425976
1	10526319	0.0468027	0.213444	-0.162267	-0.0285027	Baz1b	bromodomain adjacent to zinc finger domain, 1B
1	10526654	-0.130486	0.527841	-0.0392235	0.00560968
1	10526848	-0.0409669	0.292958	-0.282323	0.0680466	A430033K04Rik	RIKEN cDNA A430033K04 gene
1	10526853	-0.0921722	0.536563	0.113162	-0.145557	Fam20c	family with sequence similarity 20, member C
1	10527268	-0.00539071	0.369842	0.0189817	-0.0719835	Pms2	PMS1 homolog2, mismatch repair system component
1	10527571	-0.278167	0.31282	-0.320671	0.00644276
1	10527624	0.0392229	0.889851	0.0782406	-0.187259	Uspl1	ubiquitin specific peptidase like 1
1	10527649	-0.0400215	0.687777	-0.0367212	0.0964788	Medag	mesenteric estrogen dependent adipogenesis
1	10527880	0.0367782	0.487819	-0.0701322	-0.111889	Rbm48	RNA binding motif protein 48
1	10527920	-0.167337	0.730675	-0.100902	0.261683	Cyp51	cytochrome P450, family 51
1	10527970	0.165969	0.560842	0.0928046	-0.33286	Gtpbp10	GTP-binding protein 10 (putative)
1	10528015	0.172573	0.346302	-0.400718	-0.198262	Steap1	six transmembrane epithelial antigen of the prostate 1
1	10528120	-0.0286542	0.706037	0.100329	0.0409015	Dmtf1	cyclin D binding myb-like transcription factor 1
1	10528172	0.0891566	0.469092	-0.161915	-0.0115669
1	10528257	-0.0643332	0.329113	-0.621012	-0.0122352	Rsbn1l	round spermatid basic protein 1-like
1	10528268	0.11544	0.938731	-0.0920098	-0.235111	Ptpn12	protein tyrosine phosphatase, non-receptor type 12
1	10528289	0.0465442	0.191099	-0.224971	-0.12605	Ccdc146	coiled-coil domain containing 146
1	10528474	-0.0894976	0.715419	0.145998	0.341005	Rpl22l1	ribosomal protein L22 like 1
[truncated: 32,761 more rows]

## Sheet: Cluster 1
Cluster #		TMEV-infected HL-1 (MOI = 1, 8h)	TMEV-infected HL-1 (MOI = 10, 4h)	TMEV-infected HL-1 (MOI = 10, 8h)	HL-1 incubated with UV-irradiated TMEV (MOI = 10, 8h)	Symbol	Name
1	10338066	-0.423851	0.481359	-0.243708	0.591885
1	10338074	0.0417617	0.705949	-0.359434	-0.535353
1	10338085	-0.119937	1.19394	-1.09095	-0.11354
1	10338110	0.20089	0.239267	-0.0794976	0.0265362
1	10338176	-0.11823	0.589863	-0.00165737	0.12067
1	10338181	-0.460467	0.286594	0.0314174	-0.299062
1	10338217	0.00658856	0.496327	0.0924194	-0.144255
1	10338223	-0.681156	0.227749	-0.286274	-0.0358686
1	10338228	-0.129008	0.430471	0.0180545	0.177524
1	10338229	-0.260425	0.382132	-0.627563	0.251345
1	10338232	-0.555971	0.261138	-0.14683	0.180231
1	10338233	-0.368165	0.388513	-0.339324	0.00645927
1	10338235	-0.438231	0.493253	-0.196145	0.182634
1	10338266	0.14022	0.566658	-0.122115	0.255142
1	10338280	-0.0828185	0.311559	-0.410876	-0.151046
1	10338283	0.0643988	0.447133	-0.0146057	0.0465002
1	10338286	0.142309	0.387886	-0.0475878	-0.413343
1	10338301	-0.17075	0.516434	-0.081436	0.164789
1	10338333	-0.275205	0.35941	-0.097726	-0.18362
1	10338348	-0.237434	0.411003	-0.497345	-0.231541
1	10338410	-0.240181	0.410937	-0.43346	-0.566869
1	10338415	0.154613	0.450262	0.140554	-0.21295
1	10338471	0.109911	0.257939	-0.0688135	-0.227521
1	10338477	-0.0440693	0.615387	0.172089	0.231252
1	10338480	-0.177387	0.63063	0.115786	0.491153
1	10338503	-0.112061	0.706679	0.217387	-0.323761
1	10338546	-0.220824	0.712528	0.161276	0.260108
1	10338570	0.213621	0.620538	-0.541821	0.202982
1	10338599	0.0526371	0.68934	0.115697	0.385973
1	10338604	-0.00881809	0.489494	-0.0358042	0.0621966
1	10338611	-0.157942	0.492102	0.111046	-0.0364612
1	10338618	-0.352756	1.18501	-0.751167	0.629769
1	10338635	-0.198282	0.652168	-0.766504	-0.0873846
1	10338636	-0.494447	0.231574	-0.315421	0.0243365
1	10338643	-0.0460429	0.390415	-0.0482732	0.24506
1	10338665	0.379174	0.629675	-0.393839	-0.355752
1	10338687	0.057913	1.10716	-0.241412	-0.212852
1	10338697	0.0438912	0.297699	-0.132848	0.0480272
1	10338699	-0.194748	0.650579	0.168385	-0.274053
1	10338712	-0.111654	0.294891	-0.549153	-0.184839
1	10338714	-0.146187	0.620232	-0.147369	-0.013016
1	10338724	0.204433	0.450401	-0.649383	-0.265005
1	10338745	-0.0297756	0.798256	-0.298506	-0.343886
1	10338782	-0.0994917	0.494763	-0.33119	-0.493461
1	10338787	-0.0751147	0.972493	-0.383266	-0.0761309
1	10338812	-0.0752927	0.148607	-0.183515	-0.0808961
1	10338824	0.410102	0.836082	0.0981312	0.0189753
1	10338836	-0.0109273	0.571657	-0.134861	-0.222844
1	10338851	-0.0757293	0.532785	-0.00377135	0.257452
1	10338857	0.228011	0.720691	0.0405874	-0.334181
1	10338873	-0.182203	0.320049	-0.00583906	-0.163397
1	10338877	-0.0304791	0.554547	0.0785035	-0.42587
1	10338888	0.283145	0.647216	0.0991055	0.375872
1	10338905	0.153813	0.306583	-0.333264	0.300132
1	10338933	-0.154059	0.626126	-0.485343	0.184752
1	10338943	0.0548417	0.342818	-0.381514	-0.0116773
1	10338950	-0.194531	0.332171	-0.00576586	0.0949869
1	10338974	-0.0514648	0.429292	0.104817	-0.636104
1	10338983	0.226906	0.506495	-0.193136	-0.622731
1	10338985	-0.0591788	0.260393	-0.485569	0.19469
1	10338995	0.118426	0.440354	-0.245391	-0.248738
1	10339027	-0.128626	0.888783	0.0896147	-0.0126544
1	10339030	-0.00652583	0.706511	-0.312301	-0.00114039
1	10339037	-0.192124	0.541552	-0.194388	0.00302271
1	10339042	-0.218704	0.561968	-0.586285	0.34813
1	10339043	-0.247427	0.236424	-0.455123	-0.0653759
1	10339053	-0.0800964	0.710989	0.165686	-0.0416856
1	10339057	-0.0544902	0.638062	0.0211292	0.0363748
1	10339058	0.0444983	0.196008	-0.16422	-0.17749
1	10339086	-0.45587	0.36984	0.0524504	-0.138476
1	10339096	0.0285015	0.541668	-0.337219	0.301764
1	10339119	0.0517631	0.510631	-0.0487679	-0.0999795
1	10339140	-0.124773	0.27769	-0.535444	0.175477
1	10339253	-0.254168	0.319195	0.0474688	-0.202737
1	10339283	-0.269303	0.436033	-0.0478373	0.401843
1	10339290	-0.103206	0.222056	-0.32941	-0.283183
1	10339293	0.292155	0.680611	0.109978	-0.392235
1	10339338	-0.102062	0.371048	-0.327865	-0.308361
1	10339341	-0.353817	0.416733	-0.316657	0.170763
1	10339348	-0.137982	0.90199	-0.503964	-0.391056
1	10339350	0.201549	0.530948	-0.0596616	-0.00723283
1	10339360	-0.250046	0.310812	-0.184027	-0.294905
1	10339375	0.231621	0.373116	-0.0118149	-0.443956
1	10339376	0.290315	0.861859	-0.0912078	0.0302151
1	10339383	0.0778282	0.474541	-0.23249	0.659416
1	10339388	-0.0571175	0.320576	0.0540049	-0.127697
1	10339397	0.115194	0.749099	0.163667	0.0983986
1	10339402	-0.253725	0.350168	-0.0663504	-0.169296
1	10339406	-0.158517	0.217322	-0.126	-0.192527
1	10339423	0.185471	0.393433	-0.199431	0.268298
1	10339432	0.246451	0.29933	-0.146353	0.19894
1	10339453	-0.0753804	0.301178	-0.539737	0.179883
1	10339455	-0.116842	0.169042	-0.171533	-0.171033
1	10339457	0.0530825	0.457906	0.0340109	-0.319502
1	10339472	0.133548	0.153196	-0.239898	-0.0214533
1	10339479	-0.239029	0.446259	-0.372111	0.353613
1	10339511	-0.119214	0.286005	0.025035	-0.135398
1	10339517	0.114419	0.234501	-0.483161	-0.0860818
1	10339518	-0.179545	0.39765	-0.197293	0.074634
1	10339555	0.298956	0.736211	-0.442148	0.147837
1	10339566	0.309609	0.400319	-0.237953	-0.0634064
1	10339581	0.283995	0.299789	-0.191504	-0.0322507
1	10339587	-0.265786	0.300079	-0.439595	-0.685619
1	10339592	0.146493	0.335	-0.0558174	-0.105405
1	10339636	-0.296019	0.650076	-0.08308	0.629545
1	10339649	-0.170109	0.520679	-0.5995	-0.268529
1	10339650	-0.271359	0.623014	-0.237037	0.239733
1	10339655	0.0801411	0.267695	-0.237717	0.251509
1	10339664	0.017694	0.452996	-0.214486	0.0412707
1	10339674	-0.21271	0.44384	0.0140844	-0.538914
1	10339684	-0.156396	0.960519	-0.145071	-0.380108
1	10339694	0.0169356	0.635245	0.0785906	-0.0895636
1	10339707	-0.195849	0.747872	-0.266065	-0.33022
1	10339712	0.12803	0.180542	-0.165373	-0.00554099
1	10339726	0.0643225	0.25589	-0.229547	-0.20162
1	10339728	0.201375	0.395633	-0.0504397	-0.19741
1	10339773	-0.152762	0.769816	0.0930414	0.171064
1	10339778	0.0870529	0.717511	-0.479439	0.0396129
1	10339790	-0.121134	0.769856	-0.247848	-0.495409
1	10339851	0.289034	0.428743	-0.359862	-0.284449
1	10339909	-0.202345	0.573249	0.225623	-0.209491
1	10339915	0.263339	0.55764	-0.610977	0.0296287
1	10339922	0.13651	0.36837	-0.350335	-0.272736
1	10339925	0.0500515	0.26141	-0.0341755	-0.145191
1	10339956	-0.00396297	0.580437	0.011823	-0.222918
1	10339968	-0.36624	0.322204	-0.30486	0.0976544
1	10339970	0.100131	0.179299	-0.524392	-0.272238
1	10339980	-0.193809	0.227896	-0.418387	-0.00325797
1	10339988	0.192085	0.301373	-0.0211978	-0.307425
1	10340008	0.41169	0.45964	0.00396877	-0.1019
1	10340018	0.200822	0.601027	0.013469	0.623069
1	10340082	-0.0944432	0.576057	-0.0068229	0.37208
1	10340099	-0.508317	0.485559	-0.48359	-0.393727
1	10340127	0.418413	0.557613	-0.0154021	0.472428
1	10340151	-0.21544	0.528785	-0.478835	-0.00472432
1	10340157	-0.201702	0.64131	0.018346	0.317343
1	10340168	0.0965669	0.637725	-0.146125	-0.417688
1	10340195	-0.317371	0.498236	-0.126887	-0.384044
1	10340200	0.0157038	0.486597	-0.162425	-0.359344
1	10340223	0.379217	0.661428	-0.20797	-0.211275
1	10340235	-0.394042	0.411846	-0.177078	-0.142947
1	10340249	0.256355	0.226789	-0.2192	0.289068
1	10340250	0.00616112	0.472964	-0.164255	0.305166
1	10340258	0.177093	0.864571	-0.200226	-0.694006
1	10340306	0.0548823	1.13795	-0.645149	-0.533048
1	10340308	-0.131577	0.339435	-0.259079	-0.0793552
1	10340317	-0.0559986	0.716086	0.086571	-0.418608
1	10340346	-0.318897	0.49738	-0.259389	-0.32494
1	10340356	-0.126582	0.23874	-0.353632	0.0216359
1	10340382	0.218861	0.349562	-0.186357	0.141636
1	10340398	-0.0156447	0.4345	-0.0741176	0.33148
1	10340418	-0.0207971	0.70313	-0.0914345	0.0242479
1	10340421	0.197983	0.944477	-0.10482	0.838786
1	10340460	-0.132564	0.238436	-0.254505	-0.310392
1	10340468	0.355294	0.454059	0.0754557	0.0472279
1	10340483	0.0733677	0.572682	0.011883	0.248001
1	10340489	0.368904	0.528925	-0.185459	-0.182643
1	10340491	-0.195863	1.0668	-0.11251	0.491902
1	10340493	0.233642	0.693688	-0.133379	-0.206219
1	10340511	-0.0199668	0.389727	-0.155957	-0.179439
1	10340514	-0.413863	0.559917	-0.748643	0.306176
1	10340536	0.203428	0.429005	0.0655688	-0.229709
1	10340539	0.0248065	0.53206	-0.0308635	-0.0285053
1	10340540	0.221285	0.64517	-0.0888886	0.295104
1	10340544	0.170536	0.667541	0.060487	0.374593
1	10340559	-0.296865	0.277306	-0.231664	-0.287116
1	10340586	-0.107493	0.324725	-0.280509	-0.422443
1	10340588	0.113925	0.374087	-0.499524	-0.328079
1	10340615	-0.220503	0.349443	-0.41852	-0.0280007
1	10340629	-0.112347	0.771204	0.0482588	-0.224806
1	10340657	0.0304799	0.516229	0.17279	0.00353942
1	10340686	0.142345	0.310973	-0.621581	-0.518224
1	10340716	0.0010778	0.312223	-0.331058	-0.547802
1	10340726	-0.136878	0.563561	-0.628798	-0.0107522
1	10340737	0.103804	0.431225	-0.476454	-0.256154
1	10340773	0.0468446	0.442533	-0.285492	0.420289
1	10340805	-0.440898	0.358355	-0.200518	0.216456
1	10340809	-0.0740163	0.178138	-0.0943901	-0.0213157
1	10340821	-0.147181	0.246957	-0.4867	-0.50044
1	10340825	-0.0324503	0.59571	-0.220011	0.172589
1	10340831	-0.0658533	0.400978	-0.227574	0.236821
1	10340853	0.0370246	0.240382	-0.370552	-0.312453
1	10340855	-0.229904	0.470531	-0.384705	-0.566325
1	10340880	-0.0819281	0.455783	0.101909	0.0467075
1	10340883	-0.537372	0.401385	0.140988	-0.0550404
1	10340896	0.328851	0.366159	-0.221026	0.590868
1	10340899	-0.00912162	0.597554	-0.329493	0.207424
1	10340913	-0.757354	0.404364	-0.364252	0.127278
1	10340917	-0.212176	0.903607	-0.284959	0.582107
1	10340919	-0.395204	0.804736	-0.340189	-0.218599
1	10340959	0.0446225	0.430441	-0.311942	-0.0752831
1	10340961	-0.195166	0.754607	0.256606	-0.251051
1	10340976	-0.179053	0.349093	-0.110888	-0.0704775
1	10340993	-0.251875	0.945777	-0.622824	-0.143424
1	10340998	0.225141	0.387841	0.0515226	-0.301672
1	10341062	-0.0400883	0.326606	-0.43967	-0.653896
1	10341064	-0.125981	0.336577	-0.184467	0.135381
1	10341077	0.236399	0.29603	-0.30572	0.46279
1	10341095	0.139261	0.634186	0.190527	-0.0858545
1	10341101	-0.0194762	0.302407	-0.126093	0.0150496
1	10341107	0.143406	0.372044	-0.404144	-0.358665
1	10341131	-0.117177	0.797992	0.218633	-0.0594668
1	10341179	-0.353267	1.03684	-0.0399944	-0.274793
1	10341200	-0.0330802	0.23361	-0.143321	-0.219197
1	10341307	0.0824394	0.240066	-0.272115	-0.302046
1	10341309	0.187943	0.221248	-0.378645	-0.159763
1	10341310	-0.507795	1.65548	-0.844033	0.360161
1	10341333	0.0938704	0.622729	-0.451489	-0.180691
1	10341335	-0.440897	0.563417	-0.455294	0.195888
1	10341364	-0.0687271	0.179232	-0.236455	0.00408814
1	10341366	0.0102781	0.560227	0.144789	0.0763561
1	10341387	0.10885	1.02941	-0.12158	-0.741314
1	10341417	-0.208982	1.8244	-0.926179	-0.103613
1	10341420	-0.0420294	0.271251	-0.185198	0.0109833
1	10341425	-0.0205503	0.390604	-0.20263	0.236136
1	10341438	0.318229	0.676824	0.129122	-0.283231
1	10341449	0.0256717	0.297448	-0.389567	-0.380813
1	10341454	0.563783	0.279127	-0.247983	0.176455
1	10341476	-0.391473	0.635864	0.258372	-0.644591
1	10341496	0.105222	1.03518	-0.242421	0.383592
1	10341518	-0.301528	0.76153	-0.145396	-0.187965
1	10341568	0.0383229	0.603925	-0.443292	-0.00321487
1	10341585	0.295559	0.281247	-0.157822	0.0681115
1	10341598	0.495503	0.302961	-0.153442	-0.0464134
1	10341606	0.177659	0.354538	-0.213415	-0.464244
1	10341607	-0.263665	0.440814	-0.292898	-0.507573
1	10341608	-0.0498872	0.387005	-0.0444355	-0.0530152
1	10341620	-0.132005	0.399627	-0.544035	0.27639
1	10341629	0.196809	0.458614	-0.400292	-0.0418052
1	10341666	0.149577	0.371834	-0.126041	-0.0827671
1	10341669	-0.550948	0.501727	-0.645728	0.128629
1	10341671	0.112644	0.488716	-0.0847249	-0.142551
1	10341696	0.132351	0.378628	-0.319201	-0.042204
1	10341714	0.062855	0.938011	-0.159058	-0.0481749
1	10341715	-0.155436	0.797906	0.30618	-0.471948
1	10341727	-0.0432599	0.370505	-0.584769	0.179736
1	10341764	-0.155301	1.1921	-0.0704306	0.176908
1	10341768	0.0759767	0.422596	-0.297322	0.197395
1	10341769	-0.154435	0.550587	-0.302929	-0.139916
1	10341773	0.0542088	0.431655	-0.227787	-0.123217
1	10341776	-0.00259928	0.533532	0.16241	-0.1775
1	10341789	0.112402	0.695088	0.00826683	-0.153919
1	10341790	0.038238	0.330183	-0.199955	0.483848
1	10341795	-0.296878	0.608979	0.013517	0.257969
1	10341801	-0.0982402	0.484549	-0.538262	0.15352
1	10341809	0.120858	0.376757	0.0384206	-0.0114081
1	10341812	0.308096	0.332957	-0.497006	0.0929412
1	10341856	0.177295	0.435847	-0.119324	-0.0501797
1	10341859	0.232357	0.424072	0.0029397	-0.119505
1	10341881	0.242123	0.287743	-0.442115	0.121844
1	10341901	-0.0388694	0.228262	-0.42919	0.0754297
1	10341935	0.169655	0.578251	-0.440166	-0.354185
1	10341957	0.280503	0.240055	-0.147288	0.138094
1	10341989	0.05672	0.418535	-0.173658	-0.0969595
1	10341997	0.022408	0.322773	-0.0800028	-0.153182
1	10342000	0.236377	1.55013	-0.526959	-0.90722
1	10342007	0.0535615	1.34556	-0.66642	-0.00131419
1	10342031	-0.24084	1.1218	-0.48991	0.439523
1	10342044	-0.056875	0.274658	-0.125244	-0.0279886
1	10342054	-0.169297	0.42605	-0.31994	0.435898
1	10342080	0.114133	0.43781	-0.064892	-0.318015
1	10342087	0.087148	0.578638	-0.48785	0.27599
1	10342121	-0.150071	0.329345	-0.0633233	-0.374087
1	10342126	0.0325103	0.62871	0.250616	-0.292275
1	10342140	-0.101603	0.602633	0.120553	0.0642882
1	10342144	-0.158246	0.591192	-0.0245973	0.0954945
1	10342145	-0.254682	0.748872	-0.287825	-0.239427
1	10342155	0.0141432	0.400854	0.0939172	-0.150248
1	10342190	0.0314362	0.587407	-0.0780343	-0.325512
1	10342192	0.0665724	0.681854	-0.0191912	0.570224
1	10342218	-0.621313	0.360982	-0.10143	-0.345122
1	10342221	-0.370314	0.360543	-0.575493	-0.134173
1	10342263	-0.0672539	0.89502	-0.942849	-0.262803
1	10342274	0.219244	0.619037	-0.0949527	0.238352
1	10342286	0.254938	0.693444	-0.264532	0.242013
1	10342292	-0.0893814	0.248368	-0.0937654	0.109916
1	10342321	-0.241754	0.340183	-0.070336	0.342107
1	10342324	0.082478	0.774221	-0.0856177	-0.0816793
1	10342348	-0.495258	0.315601	-0.331064	-0.267888
1	10342359	-0.083349	0.281198	-0.488794	-0.198483
1	10342419	0.488697	0.640985	-0.215919	0.802705
1	10342425	-0.0478674	0.261066	-0.209996	-0.00553914
1	10342426	0.307795	0.577769	0.131484	-0.239359
1	10342442	-0.125133	0.358463	-0.513127	-0.059693
1	10342452	-0.150966	1.18607	-0.106394	-0.194917
1	10342457	0.187681	0.614218	0.263551	-0.153348
1	10342469	-0.12137	0.77988	0.10238	0.222961
1	10342477	-0.0293715	0.516587	-0.0547512	-0.144233
1	10342479	0.0185248	0.34192	-0.359789	-0.210067
1	10342487	-0.394935	0.500157	-0.229425	-0.0545654
1	10342488	-0.226548	0.447146	-0.616072	0.0125382
1	10342520	0.0152937	0.680449	0.109527	-0.198814
1	10342546	-0.0124161	1.16624	-0.0540717	-0.330403
1	10342552	0.039276	0.406802	-0.377031	-0.0934516
1	10342557	0.123176	0.974433	0.0147944	-0.0335624
1	10342688	-0.29227	0.669103	-0.416355	-0.487368
1	10342701	0.156507	0.480293	-0.31868	-0.172333
1	10342702	-0.183353	0.199775	-0.456864	-0.388125
1	10342724	-0.412089	0.945833	-0.50578	-0.60637
1	10342726	-0.307073	0.7321	0.149855	0.0241124
1	10342735	-0.311	0.602456	0.0152763	0.660499
1	10342754	-0.0955883	0.439856	-0.068265	0.10521
1	10342764	-0.0848374	0.394254	-0.642251	-0.153405
1	10342781	-0.00189435	0.259008	-0.256796	0.163253
1	10342797	-0.225943	0.319305	-0.384445	-0.116267
1	10342801	-0.487153	0.554465	-0.022524	0.607576
1	10342810	-0.161523	0.245876	-0.472996	-0.0677165
1	10342822	-0.329006	0.517851	0.186391	-0.281137
1	10342844	0.0373112	0.211574	-0.278672	-0.267516
1	10342855	-0.104182	0.420617	-0.0444356	-0.228869
1	10342865	-0.544677	0.510069	-0.488635	0.661928
1	10342874	-0.0730633	0.362577	-0.0744463	0.27749
1	10342889	-0.168708	0.419708	-0.591559	-0.122358
1	10342929	-0.183223	0.181727	-0.357977	-0.25152
1	10342949	0.0407794	0.39818	-0.00464141	0.188375
1	10342982	0.122445	0.305438	-0.26961	0.230593
1	10342989	0.221052	0.345603	-0.0454085	-0.241158
1	10342997	-0.163094	0.179882	-0.344905	-0.252862
1	10343000	-0.468699	0.710779	-0.596595	-0.0515426
1	10343018	-0.016278	0.477046	0.107287	-0.56359
1	10343025	-0.112226	0.708989	-0.263915	0.0729733
1	10343036	-0.191846	0.675326	0.0581997	9.1183e-05
1	10343055	-0.333187	0.263964	-0.131539	0.296617
1	10343066	0.138662	0.222593	-0.19674	0.100451
1	10343067	-0.11855	0.174624	-0.391227	-0.205092
1	10343145	0.341267	0.560654	0.00117419	-0.300739
1	10343197	0.0356641	0.3156	-0.0865687	0.171811
1	10343215	-0.294219	0.287145	-0.113819	-0.455335
1	10343218	-0.295246	0.226954	-0.295997	-0.190977
1	10343252	-0.0251388	0.535194	-0.524669	-0.192555
1	10343269	-0.362251	0.465706	-0.160398	-0.123702
1	10343308	-0.382693	0.612053	0.298289	-0.0759129
1	10343318	0.157491	0.985324	0.0446056	-0.0958472
1	10343345	-0.246204	0.494651	-0.670364	-0.147524
1	10343374	0.176239	0.364373	-0.329232	-0.638496
1	10343381	0.18767	0.437512	0.0127658	-0.050607
1	10343384	-0.0454956	0.285898	-0.4879	-0.024848
1	10343405	-0.0105461	0.369793	-0.181545	-0.151411
1	10343406	-0.107321	0.325859	0.058855	-0.276316
1	10343417	0.199728	0.479229	-0.111746	-0.168975
1	10343424	0.0843732	0.225518	-0.060856	-0.0624085
1	10343469	-0.267542	0.606639	-0.266012	0.00186066
1	10343494	-0.110691	0.586103	-0.190675	0.563091
1	10343520	0.0781499	0.324341	-0.234316	0.395493
1	10343625	-0.429208	0.178924	-0.415066	-0.283566
1	10343629	-0.448661	0.501806	-0.290313	0.217442
1	10343637	-0.0464851	0.568138	0.0845097	-0.292769
1	10343655	0.152665	0.206998	-0.117066	0.0274963
1	10343663	-0.0910584	0.49946	-0.36666	-0.0201142
1	10343666	0.225401	0.798938	0.110415	0.186597
1	10343673	0.136803	0.792203	-0.90335	0.123499
1	10343697	0.170177	0.389226	-0.517245	-0.00305754
1	10343703	0.221519	0.550138	-0.0977843	0.192629
1	10343712	0.224548	0.452641	0.0166442	-0.165767
1	10343718	-0.342209	0.598416	-0.169749	-0.115186
1	10343722	0.0921862	0.684002	-0.340171	0.25932
1	10343737	-0.0100548	0.378275	-0.181563	0.155752
1	10343771	0.0588985	0.945747	-0.106217	0.0127408
1	10343790	-0.045422	0.306201	-0.210279	-0.00888163
1	10343806	-0.0976969	0.594853	0.0846157	-0.210758
1	10343811	0.0441925	0.398828	-0.651867	0.129971
1	10343812	0.0860343	0.319857	-0.48162	-0.177027
1	10343813	-0.119575	0.240445	0.0200331	-0.259367
1	10343815	-0.0585289	0.498907	-0.381651	-0.188256
1	10343853	-0.0936417	0.69183	-0.0812985	-0.192596
1	10343855	-0.130669	0.703013	-0.685589	0.072116
1	10343870	0.086095	0.326579	-0.0719229	0.16329
1	10343883	-0.107217	0.425279	-0.126009	0.0262586
1	10343887	-0.15988	1.04772	-0.229799	-0.256382
1	10343927	-0.150411	0.419899	-0.476488	0.290396
1	10343942	-0.132176	0.516258	-0.334822	0.0598119
1	10343947	-0.00628039	0.433294	-0.133535	0.101734
1	10344000	0.410384	1.05017	-0.599872	-0.0910201
1	10344002	-0.25003	0.714354	-0.535307	0.0708472
1	10344009	-0.0826761	0.142961	-0.151919	-0.0816926
1	10344033	-0.124772	0.485821	-0.350522	-0.0505247
1	10344038	-0.0467696	0.979859	0.0655879	0.362591
1	10344041	0.318793	0.592183	-0.049128	0.816548
1	10344042	0.17945	0.784818	-0.824207	-0.30242
1	10344066	0.230838	0.54815	-0.113516	0.495547
1	10344092	0.16761	0.649365	0.152664	0.229644
1	10344107	-0.22744	0.469973	0.0322018	-0.419536
1	10344116	-0.0174047	0.657547	0.108802	0.18765
1	10344139	-0.249897	0.647453	0.0764651	0.290675
1	10344142	-0.0361133	0.808517	-0.193135	0.314509
1	10344146	0.0588811	0.223694	-0.0741201	-0.000437554
1	10344148	0.176777	0.442556	-0.0314509	0.277673
1	10344160	0.105704	0.226005	-0.300297	-0.264354
1	10344186	-0.0041063	0.716932	0.152388	0.532563
1	10344198	0.206546	0.382958	-0.414533	0.382577
1	10344216	-0.0515596	0.509709	-0.58417	0.0222824
1	10344217	0.133922	0.959794	-0.103621	-0.0554336
1	10344230	-0.045865	0.233598	-0.452301	0.063271
1	10344270	-0.00853177	0.555206	-0.637982	-0.35397
1	10344271	-0.0723899	0.395	-0.0135801	-0.0220901
1	10344275	0.44468	1.31923	-0.187542	0.537319
1	10344287	-0.289754	0.22267	0.0261161	-0.295133
1	10344301	0.128382	0.608153	-0.0146981	-0.123064
1	10344340	0.304912	0.373722	0.0706768	-0.278733
1	10344341	-0.138893	0.329012	-0.10912	-0.156604
1	10344352	0.118088	0.641381	0.231099	-0.0744519
1	10344362	-0.0954876	0.374519	-0.468578	0.089706
1	10344371	0.388895	0.678432	0.0108321	-0.173235
1	10344405	0.396304	0.73831	-0.175436	-0.434767
1	10344406	-0.425956	0.526857	-0.134571	-0.509027
1	10344418	0.220993	0.547028	-0.193231	-0.25837
1	10344439	-0.302302	0.285984	-0.265749	-0.505381
1	10344443	-0.0174621	0.376061	0.101281	-0.515038
1	10344451	-0.0971632	0.573797	-0.318206	0.165373
1	10344472	-0.357927	0.355765	-0.543666	-0.0331605
1	10344498	0.157126	0.602067	-0.636582	0.410998
1	10344499	-0.153762	0.503041	0.169356	-0.302661
1	10344502	-0.407326	0.49814	-0.176396	-0.0314949
1	10344505	-0.198992	0.677758	-0.663713	0.292994
1	10344507	0.437269	0.47569	0.0990451	-0.088688
1	10344512	-0.201721	1.04465	-0.680264	-0.577244
1	10344519	-0.00508729	0.310141	-0.0128432	-0.423318
1	10344546	0.374727	0.417711	0.0180147	-0.301245
1	10344582	0.176087	0.454167	-0.169171	0.354804
1	10344591	-0.0404318	1.46608	-0.714454	-0.172927
1	10344595	-0.574921	0.317151	-0.260885	-0.236941
1	10344601	0.0135289	0.533562	-0.112731	-0.858204
1	10344610	0.118913	0.38359	-0.409287	-0.368467
1	10344637	-0.224692	0.349744	-0.466941	0.106837	Atp6v1h	ATPase, H+ transporting, lysosomal V1 subunit H
1	10344717	-0.250329	0.196985	-0.104153	0.0542979
1	10344723	-0.0256694	0.77637	0.0970536	-0.15044	Rrs1	ribosome biogenesis regulator 1
1	10344789	0.0486293	0.270232	-0.212649	0.178976	Cspp1	centrosome and spindle pole associated protein 1
1	10344933	-0.101767	0.171585	-0.340397	-0.0897106
1	10344952	0.0633012	0.587107	0.0565981	-0.221169	Rdh10	retinol dehydrogenase 10 (all-trans)
1	10345174	-0.0294507	0.41807	0.0848825	-0.12541
1	10345368	-0.083264	0.362363	-0.438995	-0.249491
1	10345482	-0.289224	0.44881	-0.390723	0.0596713	Cnnm4	cyclin M4
1	10345616	0.0583225	0.560991	-0.477806	-0.130265	Lipt1	lipoyltransferase 1
1	10345626	-0.055698	0.210952	-0.12523	0.0160932	Eif5b	eukaryotic translation initiation factor 5B
1	10345698	0.0597345	0.707287	-0.282268	-0.261757	Rpl31	ribosomal protein L31
1	10345967	0.0440045	0.17368	-0.300236	-0.192234	Bivm	basic, immunoglobulin-like variable motif containing
1	10346069	-0.0605208	0.46765	0.0972792	0.0873014
1	10346074	-0.0256138	0.607418	-0.0578911	-0.108443	Wdr75	WD repeat domain 75
1	10346255	-0.0124384	0.549093	0.132266	-0.0905447	Ormdl1	ORM1-like 1 (S. cerevisiae)
1	10346260	-0.101524	0.244806	-0.383921	-0.00997224	Osgepl1	O-sialoglycoprotein endopeptidase-like 1
1	10346298	-0.118755	0.820778	0.0445749	0.0808353	Coq10b	coenzyme Q10B
1	10346523	-0.0301942	0.477462	-0.0651466	-0.0471515	Bzw1	basic leucine zipper and W2 domains 1
1	10346549	0.0022708	0.43918	-0.103237	0.107759	Cbx3	chromobox 3
1	10346551	0.00881749	0.305326	-0.167786	-0.0214639	Cflar	CASP8 and FADD-like apoptosis regulator
1	10346668	-0.265421	0.564256	-0.235831	0.61182	Fam117b	family with sequence similarity 117, member B
1	10346747	-0.100199	0.238496	-0.408589	-0.0144713	Cyp20a1	cytochrome P450, family 20, subfamily a, polypeptide 1
1	10346764	-0.0873396	0.227859	-0.447316	0.0269423	Abi2	abl-interactor 2
1	10346914	0.024755	0.664441	0.0267929	-0.0121213	Fastkd2	FAST kinase domains 2
1	10346960	-0.0382531	0.731855	-0.503991	-0.30612	Ccnyl1	cyclin Y-like 1
1	10347106	0.0160688	0.189379	-0.298897	-0.13008	Rpe	ribulose-5-phosphate-3-epimerase
1	10347386	-0.0185535	0.254357	-0.209158	-0.121736	Cnot9	CCR4-NOT transcription complex, subunit 9
1	10347748	-0.166016	0.609394	-0.751606	0.161326	Acsl3	acyl-CoA synthetase long-chain family member 3
1	10347796	0.0198323	0.340304	-0.084339	-0.134192	Rhbdd1	rhomboid domain containing 1
1	10347970	-0.107128	0.304596	-0.297633	-0.0317154	Cab39	calcium binding protein 39
1	10348556	-0.130807	0.298793	-0.326207	0.0528856
1	10348775	0.148339	0.400515	-0.124233	-0.280142	Ppp1r7	protein phosphatase 1, regulatory subunit 7
1	10348906	0.0725823	0.371444	0.0504842	-0.0811321	Gal3st2c	galactose-3-O-sulfotransferase 2C
1	10349014	-0.0493468	0.335919	-0.564149	-0.191755	Capza1	capping protein (actin filament) muscle Z-line, alpha 1
1	10349016	-0.0695611	0.283325	-0.546021	-0.0957904	Relch	RAB11 binding and LisH domain, coiled-coil and HEAT repeat containing
1	10349239	-0.0098387	0.393847	-0.0116011	0.0287521	Nifk	nucleolar protein interacting with the FHA domain of MKI67
1	10349383	-0.0999409	0.435385	-0.257523	0.01448	Slc35f5	solute carrier family 35, member F5
1	10349752	0.00209403	0.462209	-0.229035	-0.135864	Elk4	ELK4, member of ETS oncogene family
1	10349793	-0.109613	0.213047	-0.440226	-0.180542	Dstyk	dual serine/threonine and tyrosine protein kinase
1	10349832	-0.259951	0.649646	0.0568552	0.137803
1	10349868	-0.0890144	0.441492	-0.239208	-0.000911669	Ppp1r15b	protein phosphatase 1, regulatory subunit 15B
1	10350331	0.133705	0.794717	0.160963	-0.241337	Zfp281	zinc finger protein 281
1	10350377	-0.120655	0.259295	-0.556827	-0.0198484	Zbtb41	zinc finger and BTB domain containing 41
1	10350489	0.0376337	0.276206	-0.507689	-0.027118	Uchl5	ubiquitin carboxyl-terminal esterase L5
1	10350819	-0.0570223	0.270688	-0.49303	-0.173884	Csnk2a1	casein kinase 2, alpha 1 polypeptide
1	10350823	-0.173004	0.562764	-0.363649	0.0699036	Abl2	v-abl Abelson murine leukemia viral oncogene 2 (arg, Abelson-related gene)
1	10350992	0.0141584	0.780551	-0.121378	-0.150071	Rc3h1	RING CCCH (C3H) domains 1
1	10351013	0.0879607	0.900143	-0.118377	0.0639064	Rc3h1	RING CCCH (C3H) domains 1
1	10351026	0.0487896	0.609278	-0.172563	0.332355	Gas5	growth arrest specific 5
1	10351163	-0.0810986	0.330084	-0.0518993	-0.0587277	Scyl3	SCY1-like 3 (S. cerevisiae)
1	10351179	-0.166783	0.586484	-0.26133	-0.0558491	Mettl18	methyltransferase like 18
1	10351259	-0.0848001	0.724994	0.0512935	-0.240533	Slc19a2	solute carrier family 19 (thiamine transporter), member 2
1	10351380	-0.00510082	0.375881	-0.321135	-0.299998	Ildr2	immunoglobulin-like domain containing receptor 2
1	10351636	-0.183863	0.238848	-0.200871	0.0116576	Alyref2	Aly/REF export factor 2
1	10351788	-0.11298	0.640558	-0.41684	-0.0586603	Pigm	phosphatidylinositol glycan anchor biosynthesis, class M
1	10352048	-0.0866784	0.388572	-0.127796	-0.149578	Exo1	exonuclease 1
1	10352064	-0.178371	0.530566	0.0564057	0.00815484
1	10352092	-0.130951	0.229887	-0.148538	0.206694	Zbtb18	zinc finger and BTB domain containing 18
1	10352267	0.0214788	0.508781	-0.364424	-0.50451	Lin9	lin-9 homolog (C. elegans)
1	10352281	-0.0697755	0.360098	-0.0643748	-0.29456	Acbd3	acyl-Coenzyme A binding domain containing 3
1	10352393	-0.036156	0.254816	-0.340091	0.110849	Srp9	signal recognition particle 9
1	10352690	0.0998431	0.23996	-0.542581	-0.393693	Angel2	angel homolog 2
1	10353010	0.0285675	0.324135	-0.614862	-0.269492	Mybl1	myeloblastosis oncogene-like 1
1	10353038	-0.0758081	0.333982	0.0417832	-0.0326003	Ppp1r42	protein phosphatase 1, regulatory subunit 42
1	10353050	0.0149554	0.206159	-0.0574994	-0.114425	Cops5	COP9 signalosome subunit 5
1	10353265	-0.120488	0.432182	-0.315243	0.11515	Rpl7	ribosomal protein L7
1	10353296	-0.0472422	0.257721	-0.365125	0.0745119	Eloc	elongin C
1	10353307	0.0277851	0.346067	-0.171132	-0.0940404
1	10353475	-0.110675	0.21005	-0.290465	0.0233877	Eif3m	eukaryotic translation initiation factor 3, subunit M
1	10353689	0.0108484	0.260047	-0.521681	-0.0776434	Phf3	PHD finger protein 3
1	10353707	-0.195332	0.704566	-0.708828	-0.273315	Ptp4a1	protein tyrosine phosphatase 4a1
1	10353750	-0.106606	0.175807	-0.0819051	-0.0957333	Bag2	BCL2-associated athanogene 2
1	10353754	0.0607013	0.434975	-0.17336	0.0454296	Zfp451	zinc finger protein 451
1	10353899	-0.0101327	0.459345	0.00987917	-0.0186962	Sema4c	sema domain, immunoglobulin domain (Ig), transmembrane domain (TM) and short cytoplasmic domain, (semaphorin) 4C
1	10353993	0.0206319	0.189474	-0.349826	-0.156178	Coa5	cytochrome C oxidase assembly factor 5
1	10354054	-0.028051	0.480474	-0.434071	0.0527318	Mitd1	MIT, microtubule interacting and transport, domain containing 1
1	10354065	-0.00668548	0.17638	-0.152532	-0.0541574	Lyg2	lysozyme G-like 2
1	10354085	-0.104599	0.24684	-0.145944	-0.00699093	Rev1	REV1, DNA directed polymerase
1	10354191	-0.0858282	0.236148	-0.183425	-0.118296	Rnf149	ring finger protein 149
1	10354203	0.131092	0.745878	0.12817	0.178819
1	10354273	0.0460085	0.58912	0.183438	-0.0108275
1	10354275	-0.153067	0.513471	-0.177384	0.2042	Tex30	testis expressed 30
1	10354389	-0.0451072	0.786943	-0.48712	0.169304	Slc39a10	solute carrier family 39 (zinc transporter), member 10
1	10354494	0.0965826	0.386671	-0.126397	-0.403428	Nab1	Ngfi-A binding protein 1
1	10354647	0.283083	0.227813	-0.553204	-0.295498	Pgap1	post-GPI attachment to proteins 1
1	10354792	0.145505	0.719174	-0.195414	-0.417667	Tyw5	tRNA-yW synthesizing protein 5
1	10354845	-0.0215202	0.162278	-0.206033	-0.0474216	Orc2	origin recognition complex, subunit 2
1	10354868	0.115534	0.948016	-0.252165	-0.542862	Fam126b	family with sequence similarity 126, member B
1	10354979	-0.0733189	0.293911	-0.324825	-0.283574	Als2	alsin Rho guanine nucleotide exchange factor
1	10355017	0.134995	0.639493	0.0368689	-0.48748	Sumo1	small ubiquitin-like modifier 1
1	10355037	0.0347545	0.723235	0.0986485	-0.19236	Wdr12	WD repeat domain 12
1	10355069	-0.0236585	0.405197	-0.033425	-0.0479746	Ino80d	INO80 complex subunit D
1	10355141	0.0905113	0.448475	-0.0634096	-0.058669	Klf7	Kruppel-like factor 7 (ubiquitous)
1	10355312	0.177055	0.346848	-0.113721	-0.0411801	Ikzf2	IKAROS family zinc finger 2
1	10355456	0.0605859	0.335139	-0.019212	-0.180742	Mreg	melanoregulin
1	10355582	-0.131541	0.503476	-0.483513	0.0567966	Usp37	ubiquitin specific peptidase 37
1	10356470	0.241472	0.406355	-0.391718	-0.407354	Glrp1	glutamine repeat protein 1
1	10356628	0.0499112	0.339248	-0.0720474	-0.0726879	Hdac4	histone deacetylase 4
1	10356932	-0.110405	0.719863	-0.228113	-0.0524883	D1Ertd622e	DNA segment, Chr 1, ERATO Doi 622, expressed
1	10357051	-0.00252998	0.291113	-0.302905	-0.0184525	Kdsr	3-ketodihydrosphingosine reductase
1	10357064	-0.00495127	0.310684	-0.154796	-0.0055021	Vps4b	vacuolar protein sorting 4B
1	10357133	-0.179569	0.450791	-0.265996	0.262388
1	10357454	-0.0345479	0.189671	-0.306091	0.0513964	Dars	aspartyl-tRNA synthetase
1	10357535	0.0316896	0.276773	-0.00210201	-0.0823039	Pfkfb2	6-phosphofructo-2-kinase/fructose-2,6-biphosphatase 2
1	10358259	0.0277415	0.332648	-0.621788	-0.410893	Nek7	NIMA (never in mitosis gene a)-related expressed kinase 7
1	10358432	-0.0774857	0.505877	-0.576098	0.00852419	Zfp825	zinc finger protein 825
1	10358459	-0.0209646	0.207579	-0.411418	0.0078214	Odr4	odr4 GPCR localization factor homolog
1	10358677	0.0377816	1.11007	-0.00306684	-0.310899	Swt1	SWT1 RNA endoribonuclease homolog (S. cerevisiae)
1	10358698	0.0497516	0.762371	0.120761	-0.163051	Rnf2	ring finger protein 2
1	10358733	-0.0984571	0.375498	-0.53664	-0.113884	Rgl1	ral guanine nucleotide dissociation stimulator,-like 1
1	10358757	-0.0147921	0.642597	0.0526082	-0.147876	Smg7	Smg-7 homolog, nonsense mediated mRNA decay factor (C. elegans)
1	10359181	0.0519353	0.363192	-0.0330847	-0.163968	Tor3a	torsin family 3, member A
1	10359201	0.040237	0.313927	-0.0504958	-0.0488104	Ralgps2	Ral GEF with PH domain and SH3 binding motif 2
1	10359297	0.0241543	0.424208	-0.245641	0.151111	Atp5h	ATP synthase, H+ transporting, mitochondrial F0 complex, subunit D
1	10359334	0.143155	0.347503	-0.0797608	-0.0875498	Cacybp	calcyclin binding protein
1	10359473	0.0827797	0.405566	0.0236308	0.0287554	4930558K02Rik	RIKEN cDNA 4930558K02 gene
1	10359506	0.00800442	0.474333	0.24781	-0.364686	Mettl13	methyltransferase like 13
1	10359525	0.0271774	0.227775	-0.0857931	0.0424811	Prrc2c	proline-rich coiled-coil 2C
1	10359723	-0.0059017	0.413032	-0.151351	0.0948856	Tiprl	TIP41, TOR signalling pathway regulator-like (S. cerevisiae)
1	10359770	0.00957207	0.213539	-0.423678	0.0307334	Pou2f1	POU domain, class 2, transcription factor 1
1	10359816	0.0219912	0.202371	-0.079249	-0.0790755	Pogk	pogo transposable element with KRAB domain
1	10359851	-0.177102	0.403246	-0.347421	-0.0149712	Uck2	uridine-cytidine kinase 2
1	10359917	0.0773988	0.354029	-0.535651	-0.434556	Hsd17b7	hydroxysteroid (17-beta) dehydrogenase 7
1	10359948	-0.00412436	0.363587	-0.196697	0.00741537	Uap1	UDP-N-acetylglucosamine pyrophosphorylase 1
1	10359961	-0.013412	0.433436	0.0546596	-0.0431957	Uhmk1	U2AF homology motif (UHM) kinase 1
1	10360003	-0.106636	0.17098	-0.215426	-0.154365	Dusp12	dual specificity phosphatase 12
1	10360460	-0.262024	0.663906	-0.297343	-0.192219	Chml	choroideremia-like
1	10360544	0.0261404	0.294498	-0.0804468	-0.0694673	Hnrnpu	heterogeneous nuclear ribonucleoprotein U
1	10360580	0.0530133	0.783296	-0.626043	0.00144758	Tfb2m	transcription factor B2, mitochondrial
1	10360589	-0.0476293	0.31467	-0.312635	-0.145495	Ahctf1	AT hook containing transcription factor 1
1	10360695	0.0762307	0.407642	-0.287471	-0.123354	Nvl	nuclear VCP-like
1	10360794	-0.079745	0.606058	-0.326781	-0.233103	Fbxo28	F-box protein 28
1	10360920	0.0662841	0.428779	-0.168504	-0.415355	Tgfb2	transforming growth factor, beta 2
1	10361065	-0.0952889	0.534563	-0.454968	0.0473831	Flvcr1	feline leukemia virus subgroup C cellular receptor 1
1	10361075	-0.118818	0.320649	-0.0794232	0.0302993	Flvcr1	feline leukemia virus subgroup C cellular receptor 1
1	10361110	0.0556839	0.363583	-0.209044	-0.254936	Dtl	denticleless E3 ubiquitin protein ligase
1	10361186	-0.0733313	0.214223	-0.38938	-0.00402901	Sertad4	SERTA domain containing 4
1	10361282	-0.062556	0.212854	-0.493755	0.00965219	Cr1l	complement component (3b/4b) receptor 1-like
1	10361352	-0.0183252	0.257207	-0.0716372	0.0548504
1	10361366	-0.153954	0.641153	-0.0180109	0.18799	Mtrf1l	mitochondrial translational release factor 1-like
1	10361375	-0.118166	1.06168	0.0570484	0.0808705	Fbxo5	F-box protein 5
1	10361640	-0.335088	0.384221	-0.160858	0.299221
1	10361660	-0.0744955	0.534933	-0.120965	0.131022	Lats1	large tumor suppressor
1	10361682	0.0550582	0.423081	-0.232447	0.0996998	Ppil4	peptidylprolyl isomerase (cyclophilin)-like 4
1	10361712	-0.0393479	0.285541	-0.211131	-0.036806	Shprh	SNF2 histone linker PHD RING helicase
1	10361748	-0.0701224	0.667953	-0.484936	-0.17964	Fbxo30	F-box protein 30
1	10361807	-0.114743	1.00132	-0.852144	-0.0554467	Hivep2	human immunodeficiency virus type I enhancer binding protein 2
1	10361846	-0.0574661	0.316691	-0.189308	-0.0734615	Reps1	RalBP1 associated Eps domain containing protein
1	10362036	0.0278804	0.176593	-0.413019	-0.10677	Hbs1l	Hbs1-like (S. cerevisiae)
1	10362416	-0.174001	0.343428	-0.596925	-0.349101
1	10362418	-0.0723898	0.23169	-0.403274	-0.0825272
1	10362436	-0.057799	0.198547	-0.0926996	-0.162108
1	10362454	-0.0904353	0.359606	-0.109736	-0.0392359
1	10362487	-0.0871507	0.412648	-0.120056	-0.11228	Tspyl1	testis-specific protein, Y-encoded-like 1
1	10362490	-0.0996404	0.353535	0.106875	-0.344947	Tspyl4	TSPY-like 4
1	10362520	-0.120265	0.226568	-0.229875	0.193715	Hdac2	histone deacetylase 2
1	10362811	0.0783481	0.343137	-0.59722	0.0501944	Sesn1	sestrin 1
1	10362837	-0.0132668	0.271731	-0.573926	-0.192851	Sec63	SEC63-like (S. cerevisiae)
1	10362886	-0.0649746	0.50528	-0.0211551	-0.0931176	Bend3	BEN domain containing 3
1	10363137	-0.148769	0.660033	0.00206419	0.124066	Nus1	NUS1 dehydrodolichyl diphosphate synthase subunit
1	10363163	-0.117278	0.391087	-0.147382	-0.0653149	Asf1a	anti-silencing function 1A histone chaperone
1	10363173	-0.0262407	0.337289	-0.192207	-0.0278253	Gja1	gap junction protein, alpha 1
1	10363281	-0.051103	0.474011	-0.5991	-0.106737	Ranbp2	RAN binding protein 2
1	10363486	0.0215351	0.277729	0.0381151	-0.236533	Lrrc20	leucine rich repeat containing 20
1	10363563	0.0183568	0.277479	-0.217445	-0.360938	Slc25a16	solute carrier family 25 (mitochondrial carrier, Graves disease autoantigen), member 16
1	10363894	-0.165969	0.240029	-0.123606	0.167701	Ipmk	inositol polyphosphate multikinase
1	10363903	0.160745	0.467586	-0.12538	-0.192203	Hbs1l	Hbs1-like (S. cerevisiae)
1	10364011	0.0527485	0.160951	-0.257221	-0.11639	Specc1l	sperm antigen with calponin homology and coiled-coil domains 1-like
1	10364194	-0.126668	0.244163	-0.301286	0.097322	Lss	lanosterol synthase
1	10364361	-0.0481568	0.601457	-0.157514	-0.0401433	Icosl	icos ligand
1	10364383	0.115519	0.2083	-0.101084	0.0165722
1	10364984	-0.243317	0.443793	-0.438781	0.17905	Zbtb7a	zinc finger and BTB domain containing 7a
1	10365199	-0.159524	0.732379	-0.694808	-0.10708	Ankrd24	ankyrin repeat domain 24
1	10365208	-0.201698	0.389773	-0.41415	-0.237194	Zfp873	zinc finger protein 873
1	10365242	0.00645632	0.453283	-0.488372	-0.146833	Hcfc2	host cell factor C2
1	10365260	-0.0557075	0.677898	0.215961	0.0137757	Txnrd1	thioredoxin reductase 1
1	10365290	-0.12885	0.264204	-0.173032	-0.0268588	Chst11	carbohydrate sulfotransferase 11
1	10365302	0.0528719	0.547712	-0.432635	-0.0763873	Washc4	WASH complex subunit 4
1	10365344	-0.0339191	0.505323	0.122616	-0.41643	Tcp11l2	t-complex 11 (mouse) like 2
1	10365420	-0.0715092	0.705647	-0.258609	-0.0654487	Tmem263	transmembrane protein 263
1	10365450	0.0150303	0.445252	-0.197415	-0.206624	Pwp1	PWP1 homolog, endonuclein
1	10365518	-0.251291	0.621969	-0.441941	0.321073	Nt5dc3	5'-nucleotidase domain containing 3
1	10365729	-0.0603049	0.255156	-0.5028	0.0770621	Cdk17	cyclin-dependent kinase 17
1	10365899	0.0123607	0.348832	-0.482153	0.0131571	Cep83	centrosomal protein 83
1	10365918	-0.171496	1.00251	-0.276611	-0.205153	Ube2n	ubiquitin-conjugating enzyme E2N
1	10365933	-0.0623809	0.301914	-0.451641	0.0727009	Eea1	early endosome antigen 1
1	10366038	-0.0675433	0.316812	-0.190586	-0.133848	Galnt4	polypeptide N-acetylgalactosaminyltransferase 4
1	10366158	0.0274843	0.646674	0.00135006	0.484502
1	10366161	-0.275803	0.23079	-0.108855	0.125527
1	10366186	-0.0458142	0.337367	-0.0209458	-0.0202964	Ccdc59	coiled-coil domain containing 59
1	10366337	-0.0387221	0.564803	0.0645902	-0.0893135	Nap1l1	nucleosome assembly protein 1-like 1
1	10366350	-0.0261279	0.5163	0.190473	-0.106354	Krr1	KRR1, small subunit (SSU) processome component, homolog (yeast)
1	10366409	0.00910109	0.710244	0.149767	0.170263	Zfc3h1	zinc finger, C3H1-type containing
1	10366640	-0.0666992	0.38929	-0.255936	-0.36054	Llph	LLP homolog, long-term synaptic facilitation (Aplysia)
1	10366698	-0.033182	0.431	-0.0607694	-0.0973605	BC048403	cDNA sequence BC048403
1	10366767	0.0219377	0.362256	-0.0174364	-0.262373	Ctdsp2	CTD (carboxy-terminal domain, RNA polymerase II, polypeptide A) small phosphatase 2
1	10366983	0.0639286	0.581863	-0.377884	-0.398384	Nemp1	nuclear envelope integral membrane protein 1
1	10367120	-0.0236067	0.203697	-0.14331	-0.0971816
1	10367337	-0.0636037	0.226809	-0.126317	-0.229652	Rnf41	ring finger protein 41
1	10367422	0.075847	0.619449	0.137437	-0.246861	Sarnp	SAP domain containing ribonucleoprotein
1	10367440	-0.0773749	0.419996	-0.0483263	0.0544205	Itga7	integrin alpha 7
1	10367697	-0.0947972	0.210732	-0.1669	0.0507571	Ppp1r14c	protein phosphatase 1, regulatory inhibitor subunit 14C
1	10367717	-0.0223445	0.650375	-0.187961	-0.26367	Ginm1	glycoprotein integral membrane 1
1	10367728	0.00977307	0.438648	-0.37667	-0.165369	Tab2	TGF-beta activated kinase 1/MAP3K7 binding protein 2
1	10367772	0.00680066	0.207973	-0.270153	-0.234317	Samd5	sterile alpha motif domain containing 5
1	10367919	0.079898	0.724346	-0.18026	-0.375519	Stx11	syntaxin 11
1	10367931	-0.054102	0.296047	-0.139173	-0.131304	Ltv1	LTV1 ribosome biogenesis factor
1	10368030	-0.0779042	0.167489	-0.281666	-0.0956953	Heca	hdc homolog, cell cycle regulator
1	10368041	-0.272918	0.391126	-0.574179	0.0112892	Abracl	ABRA C-terminal like
1	10368227	-0.632935	0.281761	-0.155598	-0.190128
1	10368229	-0.107476	0.558451	-0.149398	-0.0056654	Tbpl1	TATA box binding protein-like 1
1	10368356	0.0276442	0.164496	-0.375323	-0.208079	Akap7	A kinase (PRKA) anchor protein 7
1	10368380	-0.146798	0.284822	-0.400946	-0.0468768	L3mbtl3	L3MBTL3 histone methyl-lysine binding protein
1	10368616	0.185464	0.445816	0.000854887	0.0896539	Zup1	zinc finger containing ubiquitin peptidase 1
1	10368670	-0.111894	0.781204	-0.0535781	0.26214	Amd1	S-adenosylmethionine decarboxylase 1
1	10368720	-0.0774892	0.2418	-0.539857	-0.287318	Slc16a10	solute carrier family 16 (monocarboxylic acid transporters), member 10
1	10368739	0.153382	0.608325	0.135853	-0.355656	Gtf3c6	general transcription factor IIIC, polypeptide 6, alpha
1	10368748	0.0698063	0.608135	0.168126	-0.212782	Amd1	S-adenosylmethionine decarboxylase 1
1	10368762	-0.0110924	0.329995	-0.333021	-0.100044	Cdc40	cell division cycle 40
1	10368947	-0.208865	0.160982	-0.477172	-0.209986	Crybg1	crystallin beta-gamma domain containing 1
1	10369102	-0.0294593	0.195961	-0.335335	-0.0122685	Cep85l	centrosomal protein 85-like
1	10369154	0.379125	0.532299	-0.319531	-0.945141	Man1a	mannosidase 1, alpha
1	10369206	-0.474852	0.482653	-0.364036	0.0861612	Rps8	ribosomal protein S8
1	10369210	-0.00974616	0.3607	-0.32891	-0.132454	Serinc1	serine incorporator 1
1	10369661	-0.0068192	0.162234	-0.35547	-0.0795458	Ccar1	cell division cycle and apoptosis regulator 1
1	10369761	-0.0341519	0.355344	-0.385914	-0.232901	Reep3	receptor accessory protein 3
1	10369779	-0.0357206	0.573126	-0.0846381	-0.0635921	Ado	2-aminoethanethiol (cysteamine) dioxygenase
1	10369792	0.0516636	1.15825	-0.430424	-0.171754	Arid5b	AT rich interactive domain 5B (MRF1-like)
1	10369867	-0.037248	0.611986	-0.262527	0.0162637	Tfam	transcription factor A, mitochondrial
1	10370446	-0.0931811	0.236416	-0.519322	-0.165365	Trappc10	trafficking protein particle complex 10
1	10370544	0.16954	0.192339	-0.226128	0.0304791	2610008E11Rik	RIKEN cDNA 2610008E11 gene
1	10370552	-0.104596	0.349699	-0.458905	-0.166472	Plpp2	phospholipid phosphatase 2
1	10370608	0.0144345	0.503532	0.00240956	-0.104536
1	10371271	-0.0391332	0.605598	-0.358635	0.0824183	Zfp781	zinc finger protein 781
1	10371277	0.102937	0.164344	-0.243138	-0.0915871	Zfp938	zinc finger protein 938
1	10371307	-0.0789523	0.550259	0.0180576	-0.0368139	Nfyb	nuclear transcription factor-Y beta
1	10371321	-0.117885	0.543038	-0.69352	-0.153235	Slc41a2	solute carrier family 41, member 2
1	10371332	-0.115619	0.357163	-0.280947	0.380881	Aldh1l2	aldehyde dehydrogenase 1 family, member L2
1	10371379	0.267073	0.647264	0.0648941	-0.860273	Nuak1	NUAK family, SNF1-like kinase, 1
1	10371400	-0.225847	0.370154	-0.456238	0.308941	Cry1	cryptochrome 1 (photolyase-like)
1	10371420	-0.0296478	0.630377	-0.0533717	-0.156906	Prdm4	PR domain containing 4
1	10371676	-0.0622832	0.542591	-0.406364	-0.0659783	Utp20	UTP20 small subunit processome component
1	10371830	-0.0184328	0.585586	-0.438524	-0.192904	Actr6	ARP6 actin-related protein 6
1	10371844	-0.202485	0.38544	0.0130664	0.0306982
1	10372417	-0.0435673	0.156351	-0.419811	-0.118638	Atxn7l3b	ataxin 7-like 3B
1	10372457	-0.0107321	1.00391	0.130388	-0.104225	Tbc1d15	TBC1 domain family, member 15
1	10372497	-0.050187	0.582456	-0.704771	-0.148384	Thap2	THAP domain containing, apoptosis associated protein 2
1	10372618	-0.119949	0.708764	-0.877277	-0.186848	Frs2	fibroblast growth factor receptor substrate 2
1	10372656	-0.0604251	0.200141	-0.182642	0.012646	Cpsf6	cleavage and polyadenylation specific factor 6
1	10372668	0.22635	0.629464	0.196088	-0.405638	Mdm2	transformed mouse 3T3 cell double minute 2
1	10372716	-0.0291861	0.543117	-0.351767	-0.157946	Rap1b	RAS related protein 1b
1	10372745	-0.0430483	0.74355	-0.00498002	0.106893	Dyrk2	dual-specificity tyrosine-(Y)-phosphorylation regulated kinase 2
1	10372877	-0.0953033	0.448905	-0.707588	-0.0444471	Xpot	exportin, tRNA (nuclear export receptor for tRNAs)
1	10372917	-0.0511756	0.319966	-0.184476	0.0152413	Rxylt1	ribitol xylosyltransferase 1
1	10372965	-0.0256304	0.366257	-0.371211	-0.138895	Usp15	ubiquitin specific peptidase 15
1	10373101	-0.164384	0.209997	-0.322865	-0.134899	Pip4k2c	phosphatidylinositol-5-phosphate 4-kinase, type II, gamma
1	10373600	0.0877039	0.503062	0.137737	0.0405479	Mettl7b	methyltransferase like 7B
1	10374106	-0.0929888	0.291936	-0.0728804	0.03335	Ykt6	YKT6 v-SNARE homolog (S. cerevisiae)
1	10374228	-0.117017	0.417108	-0.263642	-0.221948	Gm11992	predicted gene 11992
1	10374415	0.0139004	0.333777	-0.124559	-0.272573	Ppp3r1	protein phosphatase 3, regulatory subunit B, alpha isoform (calcineurin B, type I)
1	10374450	-0.101794	0.654548	-0.172583	0.0334924
1	10374455	-0.127312	0.308242	-0.377166	-0.0673264	Spred2	sprouty-related, EVH1 domain containing 2
1	10374466	0.0688925	0.256774	-0.377397	-0.178534	Rab1a	RAB1A, member RAS oncogene family
1	10374478	0.0342364	0.434094	-0.13147	-0.150266	Sertad2	SERTA domain containing 2
1	10374485	0.113994	0.611832	-0.428632	-0.175211	Peli1	pellino 1
1	10374590	0.055432	0.440888	-0.315236	-0.01423	Xpo1	exportin 1
1	10374767	0.0917263	0.205536	-0.182324	0.192433
1	10374793	0.203738	0.301644	-0.429065	-0.385547	Pnpt1	polyribonucleotide nucleotidyltransferase 1
1	10374821	0.0378979	0.620029	-0.399293	-0.330466	Ppp4r3b	protein phosphatase 4 regulatory subunit 3B
1	10374908	-0.0440364	0.363554	-0.102883	0.0574573	Rtn4	reticulon 4
1	10375002	0.144913	0.638639	-0.481279	-0.550679	Cpeb4	cytoplasmic polyadenylation element binding protein 4
1	10375079	-0.0800676	0.350721	-0.352906	0.117096	Ubtd2	ubiquitin domain containing 2
1	10375083	-0.0196048	0.455275	-0.321684	-0.0266444	Stk10	serine/threonine kinase 10
1	10375125	0.0312005	0.383337	-0.187929	0.315461	Ssbp1	single-stranded DNA binding protein 1
1	10375216	0.102438	1.16224	-0.0258826	-0.061168	Pank3	pantothenate kinase 3
1	10375234	0.162147	0.692059	0.00406281	-0.321866	Nudcd2	NudC domain containing 2
1	10375290	0.0660321	0.696789	0.214361	-0.313746	Slu7	SLU7 splicing factor homolog (S. cerevisiae)
1	10375439	0.142774	0.560584	-0.234887	-0.0601681	Med7	mediator complex subunit 7
1	10375559	-0.0588387	0.550246	-0.207365	-0.0592491
1	10375799	-0.0683022	0.219517	-0.200877	-0.127872	Zfp354a	zinc finger protein 354A
1	10375817	-0.191177	0.292272	-0.457857	0.129409	Gm12569	predicted gene 12569
1	10375973	0.0830028	0.61947	-0.141113	-0.484358	Taf13	TATA-box binding protein associated factor 13
1	10375975	0.162795	0.565289	-0.243222	-0.474761	Zcchc10	zinc finger, CCHC domain containing 10
1	10376052	-0.305007	0.423467	0.0988464	-0.00482133
1	10376142	-0.00373371	0.839797	0.141763	0.267858	Oser1	oxidative stress responsive serine rich 1
1	10376241	-0.0211301	0.964043	0.0742387	-0.0057886	Zic5	zinc finger protein of the cerebellum 5
1	10376263	-0.03758	0.343235	-0.29302	-0.0358475	Mfap3	microfibrillar-associated protein 3
1	10376269	0.045456	0.20526	-0.161206	-0.0972636	Galnt10	polypeptide N-acetylgalactosaminyltransferase 10
1	10376425	0.0328044	0.213034	-0.313382	0.0428617	Gm12258	predicted gene 12258
1	10376427	0.0361787	0.600432	0.179204	0.0949937	2810021J22Rik	RIKEN cDNA 2810021J22 gene
1	10376596	-0.0925287	0.431419	-0.517351	0.109384	Gid4	GID complex subunit 4, VID24 homolog
1	10376685	-0.125331	0.203048	-0.382234	-0.0116268	Alkbh5	alkB homolog 5, RNA demethylase
1	10376929	0.026802	0.268936	-0.0294602	-0.0327411	Tvp23b	trans-golgi network vesicle protein 23B
1	10378059	-0.105494	0.304469	-0.292277	-0.0336975	Txndc17	thioredoxin domain containing 17
1	10378271	0.138252	0.211832	-0.0904089	-0.134701	Ncbp3	nuclear cap binding subunit 3
1	10378732	0.0274991	0.565521	-0.0524515	-0.304953	Crk	v-crk avian sarcoma virus CT10 oncogene homolog
1	10378763	-0.236568	0.395867	0.0284878	0.149002
1	10378848	-0.00459744	0.499238	-0.399511	0.0316769	Hsp90aa1	heat shock protein 90, alpha (cytosolic), class A member 1
1	10378902	0.0726424	0.454541	-0.594026	-0.278961	Nufip2	nuclear fragile X mental retardation protein interacting protein 2
1	10379346	-0.107815	0.213048	-0.532628	-0.0183004	Suz12	SUZ12 polycomb repressive complex 2 subunit
1	10379363	0.0814905	0.69238	0.0852909	-0.193849	Atad5	ATPase family, AAA domain containing 5
1	10379445	0.108331	0.250457	-0.15762	-0.0709267	Zfp207	zinc finger protein 207
1	10379560	0.0268802	0.462727	-0.422113	-0.0581028	Zfp830	zinc finger protein 830
1	10379615	0.0561266	1.27794	-0.114223	-0.587188	Slfn5	schlafen 5
1	10379646	0.151415	0.753373	-0.400906	-0.866466	Slfn3	schlafen 3
1	10379708	0.0401521	0.307474	-0.0797314	-0.0982284
1	10379779	0.0437153	0.685853	-0.0773688	-0.385501	Ddx52	DEAD (Asp-Glu-Ala-Asp) box polypeptide 52
1	10379891	0.1752	0.533298	0.0575308	-0.447168	Ppm1d	protein phosphatase 1D magnesium-dependent, delta isoform
1	10379953	0.00658728	0.456931	-0.0421449	-0.20185	Brip1os	BRCA1 interacting protein C-terminal helicase 1, opposite strand
1	10379998	-0.00478887	0.277795	-0.425732	-0.288077	Trim37	tripartite motif-containing 37
1	10380210	-0.0221122	0.250951	-0.186704	0.0442455	Srsf1	serine/arginine-rich splicing factor 1
1	10380219	0.00623875	0.382585	-0.0686613	-0.173675	Vezf1	vascular endothelial zinc finger 1
1	10380321	-0.00516629	0.352851	-0.15903	0.0794966	Mbtd1	mbt domain containing 1
1	10380341	0.0120856	0.325718	-0.497124	0.0101385	Spag9	sperm associated antigen 9
1	10380381	-0.0953464	0.172139	-0.33262	-0.051803	Tob1	transducer of ErbB-2.1
1	10380751	0.0423009	0.19573	-0.266818	-0.0208944	Mrpl45	mitochondrial ribosomal protein L45
1	10380761	-0.174011	0.607662	0.159997	0.128375	Socs7	suppressor of cytokine signaling 7
1	10380773	-0.0107565	0.173152	-0.3014	-0.0456368	Arhgap23	Rho GTPase activating protein 23
1	10380859	0.101688	0.310491	-0.0789741	-0.0907792	Cdk12	cyclin-dependent kinase 12
1	10381018	-0.063187	0.532634	-0.0846725	-0.0102926	Msl1	male specific lethal 1
1	10381115	-0.0302825	0.281388	-0.0841577	0.134063	Eif1	eukaryotic translation initiation factor 1
1	10381345	0.0277981	0.543696	0.120913	-0.435382	Psme3	proteaseome (prosome, macropain) activator subunit 3 (PA28 gamma, Ki)
1	10381860	0.129391	0.678522	0.115067	-0.424475	Mettl2	methyltransferase like 2
1	10382139	0.0753378	0.158437	-0.208598	-0.0678938	Psmd12	proteasome (prosome, macropain) 26S subunit, non-ATPase, 12
1	10382257	0.0726847	0.322866	-0.231468	-0.308969	Amz2	archaelysin family metallopeptidase 2
1	10382852	0.0725178	0.383441	0.00887157	-0.286068	Mfsd11	major facilitator superfamily domain containing 11
1	10383289	-0.0584801	0.445148	-0.206847	0.0335853	Baiap2	brain-specific angiogenesis inhibitor 1-associated protein 2
1	10383684	-0.0387279	0.305738	-0.111187	-0.0084842	Limk2	LIM motif-containing protein kinase 2
1	10383708	0.181802	0.392472	-0.0262028	-0.481474	Rnf185	ring finger protein 185
1	10383758	0.0705957	0.794839	-0.417966	-0.390372	Tug1	taurine upregulated gene 1
1	10384150	-0.0240553	0.643648	-0.704649	-0.201484	Purb	purine rich element binding protein B
1	10384322	0.0588681	0.48263	-0.309453	-0.327906	Hus1	HUS1 checkpoint clamp component
1	10384378	0.0436478	0.245097	-0.250514	-0.267936	Ddc	dopa decarboxylase
1	10384448	0.0999914	0.24113	-0.526683	0.161493	Sec61g	SEC61, gamma subunit
1	10384474	0.00121468	0.504184	-0.0793417	-0.0780187	Pno1	partner of NOB1 homolog
1	10384539	-0.100361	0.530915	-0.299589	0.113561	Slc1a4	solute carrier family 1 (glutamate/neutral amino acid transporter), member 4
1	10384555	0.0924408	0.476759	0.0332873	-0.304516	Aftph	aftiphilin
1	10384656	0.0338684	0.590143	-0.310677	-0.172941	B3gnt2	UDP-GlcNAc:betaGal beta-1,3-N-acetylglucosaminyltransferase 2
1	10384725	0.228406	0.576369	-0.159173	-0.332561	Rel	reticuloendotheliosis oncogene
1	10384737	0.106742	0.528272	-0.303503	-0.400115	Papolg	poly(A) polymerase gamma
1	10384968	0.042606	0.402268	0.0997008	-0.258245	Bod1	biorientation of chromosomes in cell division 1
1	10385043	0.0842583	0.236499	-0.123884	0.149093	Npm1	nucleophosmin 1
1	10385159	0.163613	0.235748	-0.305876	-0.27209	Rars	arginyl-tRNA synthetase
1	10385343	0.017198	0.205963	-0.176292	-0.174462	Ttc1	tetratricopeptide repeat domain 1
1	10385382	-0.0962614	0.400711	-0.104877	0.0801975	Sft2d1	SFT2 domain containing 1
1	10385500	0.523505	0.660208	0.0245391	-0.270052	Irgm1	immunity-related GTPase family M member 1
1	10385591	-0.190118	0.276363	-0.0639444	0.0934537	Maml1	mastermind like transcriptional coactivator 1
1	10385719	-0.10796	0.44134	-0.221694	-0.127692	Sec24a	Sec24 related gene family, member A (S. cerevisiae)
1	10385926	0.0378124	0.259653	-0.179851	-0.224555	Cdc42se2	CDC42 small effector 2
1	10386125	0.00922159	0.214367	-0.143342	-0.217501	Gemin5	gem nuclear organelle associated protein 5
1	10386195	-0.210476	0.312858	0.0069057	-0.12372	Olfr328	olfactory receptor 328
1	10386219	0.200657	0.698468	0.0591567	-0.386307	Zfp39	zinc finger protein 39
1	10386400	-0.0964609	0.361173	-0.0607085	0.0925986	Arih2	ariadne RBR E3 ubiquitin protein ligase 2
1	10386548	-0.0991278	0.410165	0.00551488	0.152232	Pabpc4	poly(A) binding protein, cytoplasmic 4
1	10386604	0.00811006	0.418123	0.158471	-0.208672	Shmt1	serine hydroxymethyltransferase 1 (soluble)
1	10386636	-0.00829815	0.436258	0.113082	-0.0877607	Usp22	ubiquitin specific peptidase 22
1	10386703	0.118268	0.434328	-0.0159753	0.228021	Gm12271	predicted gene 12271
1	10386934	-0.0824801	0.368814	0.0503293	-0.079246	Wsb2	WD repeat and SOCS box-containing 2
1	10387014	0.0599478	0.225285	-0.536829	-0.222733	Map2k4	mitogen-activated protein kinase kinase 4
1	10387111	0.176567	0.607135	0.0804217	-0.395936	Adprm	ADP-ribose/CDP-alcohol diphosphatase, manganese dependent
1	10387372	-0.160495	0.268382	-0.149005	0.164113	Kdm6b	KDM1 lysine (K)-specific demethylase 6B
1	10388033	-0.052548	0.486769	-0.191296	-0.336358	Derl2	Der1-like domain family, member 2
1	10388154	0.159534	0.271468	-0.141896	-0.170763	Med31	mediator complex subunit 31
1	10388227	0.210265	0.425744	-0.133539	-0.420943	Cyb5d2	cytochrome b5 domain containing 2
1	10388274	-0.0282499	0.231989	-0.058809	-0.137981	Olfr381	olfactory receptor 381
1	10388579	0.139954	0.256204	-0.172362	-0.0602944	Gosr1	golgi SNAP receptor complex member 1
1	10388684	0.0123692	0.233482	-0.375017	-0.111688	Taok1	TAO kinase 1
1	10388938	-0.0433213	0.456602	-0.213854	-0.212062	Wsb1	WD repeat and SOCS box-containing 1
1	10388971	0.19828	0.424208	0.0257286	-0.211166	Utp6	UTP6 small subunit processome component
1	10389005	0.0518087	0.343314	-0.174576	-0.13316	Tefm	transcription elongation factor, mitochondrial
1	10389134	0.0578987	0.548196	-0.25102	-0.270969	Slfn9	schlafen 9
1	10389143	-0.047161	0.376779	-0.412847	-0.0655462	Slfn8	schlafen 8
1	10389151	-0.0148955	0.377864	-0.499496	0.120837	Slfn10-ps	schlafen 10, pseudogene
1	10389283	0.134209	0.751566	0.0412995	-0.267494	Lhx1	LIM homeobox protein 1
1	10389308	-0.00779482	0.335194	-0.12541	-0.146449	Ggnbp2	gametogenetin binding protein 2
1	10389326	-0.0510527	0.23341	-0.441815	-0.122756	Pigw	phosphatidylinositol glycan anchor biosynthesis, class W
1	10389373	0.102616	0.363011	-0.529679	-0.395762	Appbp2	amyloid beta precursor protein (cytoplasmic tail) binding protein 2
1	10389451	0.0975898	0.568806	-0.319516	-0.288304	Med13	mediator complex subunit 13
1	10389561	0.0469546	0.338868	-0.447314	-0.21088	Dhx40	DEAH (Asp-Glu-Ala-His) box polypeptide 40
1	10389738	0.0868007	0.498371	-0.232864	-0.117873	Dgke	diacylglycerol kinase, epsilon
1	10389842	-0.054991	0.340724	-0.3303	-0.240196	Utp18	UTP18 small subunit processome component
1	10390227	0.0113178	0.253473	0.0103833	-0.212832	Ube2z	ubiquitin-conjugating enzyme E2Z
1	10390352	0.0116545	0.438651	-0.19622	-0.0319177	Kpnb1	karyopherin (importin) beta 1
1	10390473	0.133551	0.611115	0.299615	-0.322991	Pip4k2b	phosphatidylinositol-5-phosphate 4-kinase, type II, beta
1	10391119	0.00120488	0.215533	-0.0630655	-0.181244	P3h4	prolyl 3-hydroxylase family member 4 (non-enzymatic)
1	10391301	0.0741795	0.526185	-0.144535	-0.404046	Stat3	signal transducer and activator of transcription 3
1	10391454	-0.0319185	0.421463	-0.0936876	-0.270763	Vat1	vesicle amine transport 1
1	10391513	-0.198583	0.20388	-0.246557	-0.0103981	Dusp3	dual specificity phosphatase 3 (vaccinia virus phosphatase VH1-related)
1	10392183	-0.0382152	0.249501	-0.170234	-0.0544488	Ern1	endoplasmic reticulum (ER) to nucleus signalling 1
1	10392251	0.0268181	0.460964	0.111534	0.00747231	Ddx5	DEAD (Asp-Glu-Ala-Asp) box polypeptide 5
1	10392328	0.0292131	0.279071	-0.430185	-0.464102	Nol11	nucleolar protein 11
1	10392735	-0.0432504	0.299177	-0.0361905	-0.38434	Cdc42ep4	CDC42 effector protein (Rho GTPase binding) 4
1	10393058	-0.0182345	0.266051	-0.293055	-0.159207	H3f3b	H3 histone, family 3B
1	10393177	-0.111393	0.313293	-0.411688	-0.0784286	Acox1	acyl-Coenzyme A oxidase 1, palmitoyl
1	10393395	0.0803042	0.485386	0.0486493	-0.34811	Srsf2	serine/arginine-rich splicing factor 2
1	10393509	-0.0421332	0.272589	-0.250263	-0.245766	Usp36	ubiquitin specific peptidase 36
1	10393877	-0.129517	0.317954	0.0407833	-0.0722441	Mafg	v-maf musculoaponeurotic fibrosarcoma oncogene family, protein G (avian)
1	10394102	-0.0310825	0.510596	0.0370991	-0.222657	Wdr45b	WD repeat domain 45B
1	10394144	-0.0487804	0.220187	-0.116308	-0.0558891	Rab10os	RAB10, member RAS oncogene family, opposite strand
1	10394448	-0.148587	0.332797	-0.454195	-0.055725	Pum2	pumilio RNA-binding family member 2
1	10394674	-0.0304852	0.662738	-0.31341	-0.51253	Gm9847	predicted pseudogene 9847
1	10394690	0.229908	0.401548	0.0145892	-0.333446	E2f6	E2F transcription factor 6
1	10394749	0.00304755	0.471594	-0.016618	-0.154666	Nol10	nucleolar protein 10
1	10395198	0.0307456	0.46433	-0.0432959	-0.177333
1	10395252	-0.277643	0.329441	-0.429112	-0.0782211	Ccdc71l	coiled-coil domain containing 71 like
1	10395312	-0.00955061	0.477623	0.0368474	-0.00546963	Twistnb	twist basic helix-loop-helix transcription factor 1 neighbor
1	10395538	-0.0812978	0.342012	-0.565454	-0.284995	Pnpla8	patatin-like phospholipase domain containing 8
1	10395682	0.1801	0.272707	-0.0230816	-0.127839
1	10395733	0.0415679	0.388139	-0.244755	-0.0766797	Npas3	neuronal PAS domain protein 3
1	10395739	-0.0569117	0.327957	-0.574257	-0.0569922	Srp54b	signal recognition particle 54B
1	10395807	0.00132315	0.252377	-0.510437	-0.372474	1110008L16Rik	RIKEN cDNA 1110008L16 gene
1	10395816	0.0699149	0.190657	-0.273505	0.0520757	Psma6	proteasome (prosome, macropain) subunit, alpha type 6
1	10395932	-0.0231356	0.679961	-0.247787	-0.0331639	Mia2	melanoma inhibitory activity 2
1	10395976	0.0606687	0.378877	0.0571587	-0.234581	Dnajb6	DnaJ heat shock protein family (Hsp40) member B6
1	10395984	-0.0128101	0.384282	-0.358862	-0.328639	Togaram1	TOG array regulator of axonemal microtubules 1
1	10396008	0.0188528	0.667985	-0.295823	0.043511	Prpf39	pre-mRNA processing factor 39
1	10396030	0.11494	0.491546	-0.322157	-0.301747	Fancm	Fanconi anemia, complementation group M
1	10396094	-0.0508257	0.461769	-0.373503	-0.161092	Klhdc2	kelch domain containing 2
1	10396108	-0.0528617	0.198082	-0.364247	-0.048508	Arf6	ADP-ribosylation factor 6
1	10396170	-0.185469	0.327337	-0.0341006	0.125948	Frmd6	FERM domain containing 6
1	10396205	0.0507154	0.398243	-0.174968	-0.170071	Arid4a	AT rich interactive domain 4A (RBP1-like)
1	10396237	0.116213	0.183937	-0.458895	-0.133367	2700049A03Rik	RIKEN cDNA 2700049A03 gene
1	10396270	0.0685787	0.403078	-0.188571	-0.426939	Dact1	dishevelled-binding antagonist of beta-catenin 1
1	10396358	0.00626478	0.525642	-0.232166	-0.0256764	Ppm1a	protein phosphatase 1A, magnesium dependent, alpha isoform
1	10396778	-0.0238101	0.369626	-0.365263	-0.185569	Mpp5	membrane protein, palmitoylated 5 (MAGUK p55 subfamily member 5)
1	10396795	0.0462096	0.329355	-0.177636	-0.29789	Eif2s1	eukaryotic translation initiation factor 2, subunit 1 alpha
1	10396896	0.0603052	0.241882	-0.171979	-0.315934	Slc39a9	solute carrier family 39 (zinc transporter), member 9
1	10396919	0.0745869	0.301795	-0.200135	-0.355199	Susd6	sushi domain containing 6
1	10397143	-0.138333	0.259837	-0.378442	-0.0434813	Riox1	ribosomal oxygenase 1
1	10397189	0.0939851	0.214847	-0.393601	-0.327975	Ptgr2	prostaglandin reductase 2
1	10397541	0.0883918	0.47282	-0.448665	-0.205765	Gm5039	predicted gene 5039
1	10397633	0.0260179	0.402987	-0.11047	-0.302596	Flrt2	fibronectin leucine rich transmembrane protein 2
1	10397666	-0.00744342	0.153963	-0.344746	-0.0874231	Zc3h14	zinc finger CCCH type containing 14
1	10397866	0.0471214	0.527498	0.100216	-0.0120067	Golga5	golgi autoantigen, golgin subfamily a, 5
1	10397891	-0.00931939	0.733443	0.222878	-0.472361	Tmem251	transmembrane protein 251
1	10397895	-0.023292	0.321679	-0.372568	-0.188934	Moap1	modulator of apoptosis 1
1	10398025	-0.0216192	0.198817	-0.0574533	-0.0900943	Serpina3a	serine (or cysteine) peptidase inhibitor, clade A, member 3A
1	10398147	0.0490497	0.420056	-0.396618	-0.277833	Papola	poly (A) polymerase alpha
1	10398173	0.0962763	0.225627	-0.296472	-0.209917	Vrk1	vaccinia related kinase 1
1	10398195	0.0232986	0.244888	-0.0904577	-0.165125	Ccnk	cyclin K
1	10398288	0.0251871	0.557315	0.101395	-0.180488	Yy1	YY1 transcription factor
1	10398618	-0.00131787	0.267855	-0.0933621	0.131866	Traf3	TNF receptor-associated factor 3
1	10398678	0.0829354	0.417221	-0.0607598	0.00217772	Eif5	eukaryotic translation initiation factor 5
1	10398920	0.0369091	0.238992	-0.0819318	-0.229164	Clba1	clathrin binding box of aftiphilin containing 1
1	10399087	0.0702246	0.507085	-0.589772	-0.188085	Ncapg2	non-SMC condensin II complex, subunit G2
1	10399198	0.055705	0.587518	-0.774392	-0.148156	Ncoa4	nuclear receptor coactivator 4
1	10399224	0.0815	0.530014	0.0120216	-0.120005	1110002L01Rik	RIKEN cDNA 1110002L01 gene
1	10399330	0.318897	0.365839	-0.193709	-0.384381	Ubxn2a	UBX domain protein 2A
1	10399360	-0.170387	0.526957	0.000343078	0.283951	Rhob	ras homolog family member B
1	10399391	0.0154053	0.560053	-0.636835	-0.242659	Gen1	GEN1, Holliday junction 5' flap endonuclease
1	10399478	0.0314267	0.829731	-0.0640953	0.00551057	Lpin1	lipin 1
1	10399820	-0.0404355	0.211382	-0.382994	0.0689184	Acp1	acid phosphatase 1, soluble
1	10399825	-0.0644055	0.185804	-0.439597	-0.0730137	Dld	dihydrolipoamide dehydrogenase
1	10399841	-0.0540089	0.239027	-0.281064	-0.0956407	Cbll1	Casitas B-lineage lymphoma-like 1
1	10399892	0.0818768	0.225024	-0.535438	-0.303734	Gpr22	G protein-coupled receptor 22
1	10399897	0.134424	0.872014	0.107081	-0.333909	Hbp1	high mobility group box transcription factor 1
1	10400095	-0.10884	0.764374	-0.358019	-0.281783	Ifrd1	interferon-related developmental regulator 1
1	10400137	-0.065841	1.14435	-0.208056	-0.0172209	Dnajb9	DnaJ heat shock protein family (Hsp40) member B9
1	10400165	0.0372494	1.01767	-0.554423	-0.426596	Tfb2m	transcription factor B2, mitochondrial
1	10400191	0.14685	0.318557	-0.358358	-0.281087	Strn3	striatin, calmodulin binding protein 3
1	10400350	0.0226447	0.173359	-0.489863	-0.0816205	Cfl2	cofilin 2, muscle
1	10400357	-0.152117	0.657659	-0.28542	0.00817587	Baz1a	bromodomain adjacent to zinc finger domain 1A
1	10400395	0.195677	1.05262	-0.247624	-0.845527	Ppp2r3c	protein phosphatase 2, regulatory subunit B'', gamma
1	10400546	0.0357153	0.789107	-0.260093	-0.213397	Fbxo33	F-box protein 33
1	10400572	0.108213	1.04823	0.060547	-0.357802	Klhl28	kelch-like 28
1	10400668	0.0318278	0.182159	-0.347875	-0.081608	Nemf	nuclear export mediator factor
1	10400718	-0.0375285	0.596151	-0.670571	-0.166146	Sos2	SOS Ras/Rho guanine nucleotide exchange factor 2
1	10400883	-0.174448	0.306585	-0.370175	-0.0936062	Timm9	translocase of inner mitochondrial membrane 9
1	10400971	-0.0176153	1.08045	0.123096	-0.235504	Six4	sine oculis-related homeobox 4
1	10400975	0.0800338	0.316291	-0.0489859	-0.165804	Trmt5	TRM5 tRNA methyltransferase 5
1	10401028	-0.083929	0.219845	-0.509378	-0.117587	Sgpp1	sphingosine-1-phosphate phosphatase 1
1	10401109	0.127429	0.223491	-0.192139	0.213872	Gpx2	glutathione peroxidase 2
1	10401128	-0.043547	0.213499	-0.112241	-0.0848682	Max	Max protein
1	10401181	-0.00480934	0.459721	0.0977316	-0.169685	Rdh11	retinol dehydrogenase 11
1	10401267	0.121642	0.335466	-0.164106	-0.246322	Dcaf5	DDB1 and CUL4 associated factor 5
1	10401278	-0.146463	0.296712	-0.446792	-0.148927	Erh	ERH mRNA splicing and mitosis factor
1	10401382	-0.0749673	0.485265	0.039407	0.152972	Numb	NUMB endocytic adaptor protein
1	10401673	0.17703	0.594842	0.23622	-0.310161	Tgfb3	transforming growth factor, beta 3
1	10401803	0.0954717	0.559394	0.0765279	0.155297
1	10401829	0.00312941	0.580683	-0.341667	-0.182339	Gm5039	predicted gene 5039
1	10401837	-0.189731	0.602648	-0.050099	-0.00298301	Gm5039	predicted gene 5039
1	10401924	-0.165107	0.371467	-0.213764	-0.21625	Rpl31	ribosomal protein L31
1	10401997	-0.24744	0.413099	-0.574531	0.032812	Ptpn21	protein tyrosine phosphatase, non-receptor type 21
1	10402179	-0.0203911	0.422877	-0.609987	-0.100454	Ppp4r3a	protein phosphatase 4 regulatory subunit 3A
1	10402294	-0.013702	0.457306	0.114509	-0.104282	Moap1	modulator of apoptosis 1
1	10402302	-0.0619257	0.250963	-0.494382	-0.198825	Btbd7	BTB (POZ) domain containing 7
1	10402444	0.0252861	0.408285	-0.402062	-0.100646	Dicer1	dicer 1, ribonuclease type III
1	10402542	-0.0675926	0.241627	-0.48947	-0.0517986	Atg2b	autophagy related 2B
1	10402564	-0.0948461	0.229222	-0.0437089	-0.0701134	Setd3	SET domain containing 3
1	10402585	0.0288472	0.22191	-0.233676	-0.0981215	Wars	tryptophanyl-tRNA synthetase
1	10402650	0.0393324	0.301641	-0.000282967	-0.0221059	Cinp	cyclin-dependent kinase 2 interacting protein
1	10402715	-0.0621111	0.400529	-0.402938	-0.181577	Bag5	BCL2-associated athanogene 5
1	10402783	-0.144579	0.384528	-0.517742	-0.0907273	Ahnak2	AHNAK nucleoprotein 2
1	10403193	0.0313042	0.480068	-0.30637	0.119267	Sp4	trans-acting transcription factor 4
1	10403352	0.075881	0.930137	0.0390816	-0.122659	Klf6	Kruppel-like factor 6
1	10403511	-0.0460504	0.417138	-0.0651084	-0.0827462	Heatr1	HEAT repeat containing 1
1	10403664	-0.0994948	0.272823	-0.286295	0.207225	B3galnt2	UDP-GalNAc:betaGlcNAc beta 1,3-galactosaminyltransferase, polypeptide 2
1	10403919	-0.181891	0.54995	-0.155572	-0.122436	Zscan12	zinc finger and SCAN domain containing 12
1	10403988	0.205381	0.330603	-0.0502655	0.0438284	Vmn1r196	vomeronasal 1 receptor 196
1	10404036	-0.17151	0.413468	-0.501368	0.0168421	Hist1h2bg	histone cluster 1, H2bg
1	10404178	-0.0686855	0.468505	-0.305085	0.133002	BC005537	cDNA sequence BC005537
1	10404187	0.0263607	0.773363	0.0843403	-0.106538	Tdp2	tyrosyl-DNA phosphodiesterase 2
1	10404407	0.0172516	0.341134	-0.0729026	-0.052266	Foxc1	forkhead box C1
1	10404506	-0.101799	0.600701	-0.284226	0.0587516	Ripk1	receptor (TNFRSF)-interacting serine-threonine kinase 1
1	10404538	-0.0352908	0.299499	-0.312646	-0.0790466	Prpf4b	pre-mRNA processing factor 4B
1	10404578	0.0798551	0.388708	-0.447998	-0.034532	Cdyl	chromodomain protein, Y chromosome-like
1	10404630	-0.0245865	0.186396	-0.325299	-0.141544	Riok1	RIO kinase 1
1	10404675	-0.00611488	0.386451	-0.0781653	0.17369	Snrnp48	small nuclear ribonucleoprotein 48 (U11/U12)
1	10404700	0.143489	0.461992	-0.565295	-0.454976	Ubxn2a	UBX domain protein 2A
1	10404763	-0.0468311	0.49387	-0.100573	0.0579742
1	10404827	-0.0128966	0.236667	-0.297918	-0.0615147	Nol7	nucleolar protein 7
1	10405013	-0.0391786	0.509254	-0.0391961	0.122938	Ippk	inositol 1,3,4,5,6-pentakisphosphate 2-kinase
1	10405163	0.0607745	0.289977	-0.122475	-0.184215	Spin1	spindlin 1
1	10405263	-0.0788943	0.250123	-0.409986	-0.00854621	Simc1	SUMO-interacting motifs containing 1
1	10405291	-0.0419974	0.253525	-0.214453	-0.0756658	Faf2	Fas associated factor family member 2
1	10405372	0.0061275	0.402381	0.106877	-0.137531	Zfp346	zinc finger protein 346
1	10405835	-0.0229187	0.22341	-0.228512	0.0503827
1	10405853	-0.0228042	0.231622	-0.316995	-0.0540943	Zfp369	zinc finger protein 369
1	10405916	-0.0515673	0.480033	0.0468064	0.0471723	Zfp729a	zinc finger protein 729a
1	10405918	0.0868877	0.851999	-0.394437	-0.259728	Rsl1	regulator of sex limited protein 1
1	10405938	-0.168306	0.78697	-0.00945125	-0.199415	Zfp273	zinc finger protein 273
1	10405994	-0.068857	0.261378	-0.228684	0.102554	Med10	mediator complex subunit 10
1	10406067	-0.0197581	0.203238	-0.323044	-0.0497486	Clptm1l	CLPTM1-like
1	10406193	0.0812665	0.560832	-0.122198	-0.217659	Ccdc127	coiled-coil domain containing 127
1	10406419	0.128426	1.00521	-0.0459588	-0.357287	Lysmd3	LysM, putative peptidoglycan-binding, domain containing 3
1	10406536	-0.0711257	0.319733	-0.0860553	-0.0889269
1	10406581	0.0320717	0.319609	0.0231964	-0.175679	Dhfr	dihydrofolate reductase
1	10406626	-0.228423	0.46141	-0.655059	0.400293	Homer1	homer scaffolding protein 1
1	10406898	-0.133738	0.464178	-0.212024	0.0341653	Taf9	TATA-box binding protein associated factor 9
1	10406939	0.108388	0.323703	0.0384114	-0.195412	Gm13653	predicted gene 13653
1	10406941	0.0265668	0.443476	-0.159785	-0.221299	Sgtb	small glutamine-rich tetratricopeptide repeat (TPR)-containing, beta
1	10406953	0.0364885	0.60917	-0.228355	-0.19576	Trim23	tripartite motif-containing 23
1	10406968	0.00597876	0.556868	-0.384432	0.122583	Cenpk	centromere protein K
1	10407040	0.0171161	0.530676	-0.501506	-0.208506
1	10407053	-0.0669095	0.360858	-0.176428	0.119486	Smim15	small integral membrane protein 15
1	10407057	0.0233093	0.450325	0.115459	-0.115441	Ercc8	excision repaiross-complementing rodent repair deficiency, complementation group 8
1	10407126	-0.0791747	0.931858	-0.180893	0.248846	Plk2	polo like kinase 2
1	10407145	0.0245218	0.552472	-0.206688	-0.33411	Mier3	MIER family member 3
1	10407173	-0.0118952	0.457998	-0.437441	-0.173775	Il6st	interleukin 6 signal transducer
1	10407222	0.176711	0.251105	-0.090502	-0.111376	Dhx29	DEAH (Asp-Glu-Ala-His) box polypeptide 29
1	10407307	-0.0295349	0.32718	-0.113669	-0.0327694	Mocs2	molybdenum cofactor synthesis 2
1	10407337	0.126398	0.318062	-0.532006	-0.457664	Hcn1	hyperpolarization-activated, cyclic nucleotide-gated K+ 1
1	10407358	-0.100758	0.299818	-0.530866	-0.264542	Paip1	polyadenylate binding protein-interacting protein 1
1	10407387	0.0187209	0.496771	0.208967	-0.199096	Tmem267	transmembrane protein 267
1	10407392	-0.0282269	0.421082	-0.574519	-0.101908	Fam208b	family with sequence similarity 208, member B
1	10407543	0.0481467	0.70553	0.134203	-0.249845	Gtpbp4	GTP binding protein 4
1	10407766	0.074103	0.312709	-0.246099	-0.0473844	Lgals8	lectin, galactose binding, soluble 8
1	10407833	0.119539	0.499024	-0.564629	-0.422151	Ggps1	geranylgeranyl diphosphate synthase 1
1	10407870	0.00125935	0.182719	-0.520749	-0.0843622	Mrpl32	mitochondrial ribosomal protein L32
1	10407993	0.0458569	0.220063	-0.130477	-0.0467364	Srsf10	serine/arginine-rich splicing factor 10
1	10408032	0.0253148	0.366843	-0.536988	-0.0461047	Zscan26	zinc finger and SCAN domain containing 26
1	10408477	-0.120488	0.298232	-0.307944	-0.0328179	E2f3	E2F transcription factor 3
1	10408531	0.0279054	0.217167	-0.313405	0.110608	Gmds	GDP-mannose 4, 6-dehydratase
1	10408557	-0.00231649	0.303778	0.0128112	-0.252144	Serpinb1a	serine (or cysteine) peptidase inhibitor, clade B, member 1a
1	10408616	-0.102832	0.182	-0.176814	-0.0327237	Slc22a23	solute carrier family 22, member 23
1	10408629	0.126248	0.67086	0.206839	-0.328042	Pxdc1	PX domain containing 1
1	10408709	-0.0331008	0.191783	-0.235443	-0.0615215	Ssr1	signal sequence receptor, alpha
1	10408762	-0.0384551	0.169315	-0.106003	-0.0949738	Eef1e1	eukaryotic translation elongation factor 1 epsilon 1
1	10408952	-0.0346525	0.321947	-0.0432254	-0.154933	Nup153	nucleoporin 153
1	10409031	0.140797	0.498244	0.140045	-0.176694	Dek	DEK oncogene (DNA binding)
1	10409202	0.0253785	0.233681	-0.157395	0.171952
1	10409212	-0.0264579	0.296449	-0.254525	-0.0778413
1	10409265	0.0494462	0.218818	-0.416777	-0.21683	Auh	AU RNA binding protein/enoyl-coenzyme A hydratase
1	10409322	0.0488223	0.321095	0.0767108	-0.403219	Thoc3	THO complex 3
1	10409345	0.0530004	0.460562	0.0726398	-0.332864	Cltb	clathrin, light polypeptide (Lcb)
1	10409799	-0.201212	0.33812	-0.394592	-0.111335	Isca1	iron-sulfur cluster assembly 1
1	10409804	0.14016	0.320951	-0.184372	-0.268022	Tut7	terminal uridylyl transferase 7
1	10409990	0.0579466	0.930826	0.0703328	0.162233	6720489N17Rik	RIKEN cDNA 6720489N17 gene
1	10410039	-0.133936	0.439073	-0.526014	0.0474166	Ptch1	patched 1
1	10410124	-0.0112902	0.200859	-0.287139	-0.191674	Ctsl	cathepsin L
1	10410248	-0.00762778	0.190755	-0.236781	0.0358229	Gm10323	predicted gene 10323
1	10410254	-0.0318796	0.316196	-0.0711745	0.0976641	Gm10323	predicted gene 10323
1	10410273	0.270352	0.659308	0.0846598	-0.0886541	Zfp708	zinc finger protein 708
1	10410332	-0.0198257	0.881757	-0.424441	-0.358357	Zfp58	zinc finger protein 58
1	10410341	-0.133189	0.633843	-0.148282	-0.165366	Zfp87	zinc finger protein 87
1	10410345	-0.0567976	0.729073	-0.402527	-0.111998	Zfp748	zinc finger protein 748
1	10410362	-0.169589	0.608911	-0.237527	0.0234353	Zfp738	zinc finger protein 738
1	10410366	-0.0259338	0.412528	-0.294039	-0.0922202	Zfp738	zinc finger protein 738
1	10410370	-0.0445782	0.677053	-0.363558	0.0901888	Zfp65	zinc finger protein 65
1	10410375	0.0754468	0.79068	0.138307	-0.124832	Zfp85	zinc finger protein 85
1	10410388	-0.285971	0.186022	-0.464101	-0.139744	E430024C06Rik	RIKEN cDNA E430024C06 gene
1	10410393	0.00945055	0.552854	-0.0746381	-0.0626374	Mtrr	5-methyltetrahydrofolate-homocysteine methyltransferase reductase
1	10410435	-0.128154	0.421751	-0.410313	-0.423765	Tent4a	terminal nucleotidyltransferase 4A
1	10410877	-0.285268	1.10255	-0.58427	0.1617	Polr3g	polymerase (RNA) III (DNA directed) polypeptide G
1	10411119	0.0548637	0.412792	0.0150641	-0.235106	Tent2	terminal nucleotidyltransferase 2
1	10411332	-0.1068	0.872543	-0.0434484	0.287608	Hmgcr	3-hydroxy-3-methylglutaryl-Coenzyme A reductase
1	10411432	-0.0502512	0.648786	-0.374074	-0.331275	Utp15	UTP15 small subunit processome component
1	10411491	-0.0229523	0.487579	-0.350204	-0.250459	Tnpo1	transportin 1
1	10411552	-0.0189934	0.731175	-0.0222038	-0.0697305	Bdp1	B double prime 1, subunit of RNA polymerase III transcription initiation factor IIIB
1	10411690	0.0152231	0.416859	-0.466157	-0.110325	Rad17	RAD17 checkpoint clamp loader component
1	10411751	0.052499	0.305177	-0.409622	-0.372358	Slc30a5	solute carrier family 30 (zinc transporter), member 5
1	10411915	0.0637829	0.389533	-0.399232	-0.202942	Ppwd1	peptidylprolyl isomerase domain and WD repeat containing 1
1	10412062	-0.260906	0.451942	0.0988859	0.108291
1	10412082	-0.110778	0.41644	-0.62645	0.0261906	Gpbp1	GC-rich promoter binding protein 1
1	10412227	-0.194703	0.419622	-0.439822	0.0520141	Snx18	sorting nexin 18
1	10412385	-0.0822789	0.149608	-0.196426	-0.0371628	Mrps30	mitochondrial ribosomal protein S30
1	10412421	-0.169162	0.523415	-0.645263	-0.0359558	Zfp131	zinc finger protein 131
1	10412466	-0.212022	0.666871	0.00632698	0.442887	Hmgcs1	3-hydroxy-3-methylglutaryl-Coenzyme A synthase 1
1	10412616	0.0491231	0.622634	0.0498608	-0.213221	Rpp14	ribonuclease P 14 subunit
1	10412909	-0.0726802	0.314978	-0.540629	0.0139462	Fdft1	farnesyl diphosphate farnesyl transferase 1
1	10413008	-0.0999091	0.328751	-0.198133	-0.0378663	Fut11	fucosyltransferase 11
1	10413012	-0.164708	0.9872	-0.307718	0.391883	Fut11	fucosyltransferase 11
1	10413125	-0.178408	0.54751	-0.293281	0.238103	Samd8	sterile alpha motif domain containing 8
1	10413148	-0.0922803	0.563836	-0.116349	0.142902	A430057M04Rik	RIKEN cDNA A430057M04 gene
1	10413304	0.0433019	0.239791	-0.423868	-0.0732114	Arf4	ADP-ribosylation factor 4
1	10413530	0.0629505	0.437844	-0.296693	-0.537589	Dcp1a	decapping mRNA 1A
1	10413574	0.0120983	0.356771	-0.425783	-0.287067	Sfmbt1	Scm-like with four mbt domains 1
1	10413710	0.0937264	0.31848	-0.125286	-0.451929	Nt5dc2	5'-nucleotidase domain containing 2
1	10413752	0.00290724	0.361739	-0.00618087	-0.419056	Bap1	Brca1 associated protein 1
1	10413826	-0.0174738	0.312338	-0.269094	-0.0491597	Oxnad1	oxidoreductase NAD-binding domain containing 1
1	10413839	-0.079783	0.180758	-0.367301	-0.19598	Ncoa4	nuclear receptor coactivator 4
1	10414113	-0.0161916	0.401845	-0.654001	-0.0421847	Wapl	WAPL cohesin release factor
1	10414179	-0.126409	0.825911	-0.142962	-0.435811
1	10414218	0.183075	0.629202	-0.344843	0.205627	4930503E14Rik	RIKEN cDNA 4930503E14 gene
1	10414288	-0.0150918	0.449806	-0.49089	-0.0285965	Psmc6	proteasome (prosome, macropain) 26S subunit, ATPase, 6
1	10414333	-0.195625	0.408066	-0.393875	0.0137625	Samd4	sterile alpha motif domain containing 4
1	10414350	0.0408383	1.02678	-0.421249	-0.376558	Socs4	suppressor of cytokine signaling 4
1	10414355	-0.0496585	0.391237	-0.344195	-0.159517	Mapk1ip1l	mitogen-activated protein kinase 1 interacting protein 1-like
1	10414527	-0.0669928	0.175723	-0.298719	-0.133787	Pnp2	purine-nucleoside phosphorylase 2
1	10414909	-0.0642697	0.229929	-0.209973	-0.201752	Trav8n-2	T cell receptor alpha variable 8n-2
1	10415119	0.0598965	0.424597	0.0499265	0.00758809	Pabpn1	poly(A) binding protein, nuclear 1
1	10415159	0.0585933	0.256964	-0.145053	-0.206598	Thtpa	thiamine triphosphatase
1	10415570	0.00531565	0.598724	0.0881763	-0.37263
1	10415574	-0.0172603	0.216462	-0.425228	-0.405088	Ccni	cyclin I
1	10415642	0.133432	0.663979	-0.230508	-0.214984	Sap18	Sin3-associated polypeptide 18
1	10415660	0.131039	0.39233	-0.2645	0.440088	Rpl13	ribosomal protein L13
1	10415662	-0.0122435	0.362947	-0.151592	-0.14781	Rcbtb1	regulator of chromosome condensation (RCC1) and BTB (POZ) domain containing protein 1
1	10415678	-0.00945904	0.188554	-0.299442	-0.152141	Cab39l	calcium binding protein 39-like
1	10415766	-0.0736158	0.354903	-0.339174	0.111257	Sacs	sacsin
1	10415784	0.146264	0.78389	-0.656237	-0.759633	Trim13	tripartite motif-containing 13
1	10415844	-0.0588126	0.283669	-0.336384	-0.0874241	Ctsb	cathepsin B
1	10416037	-0.0249908	0.327084	-0.453634	0.00783827	Pbk	PDZ binding kinase
1	10416044	-0.0412932	0.756773	-0.0302828	0.030283	Ccdc25	coiled-coil domain containing 25
1	10416155	0.0904485	0.709676	0.0497777	-0.159706	Kctd9	potassium channel tetramerisation domain containing 9
1	10416510	-0.229997	0.33415	-0.354989	0.259578	Nufip1	nuclear fragile X mental retardation protein interacting protein 1
1	10416653	-0.0534001	0.446447	-0.426453	-0.298279	Kbtbd7	kelch repeat and BTB (POZ) domain containing 7
1	10416655	-0.0192095	0.728394	0.0753529	0.0176031	Kbtbd6	kelch repeat and BTB (POZ) domain containing 6
1	10416753	-0.000554866	0.329817	-0.311206	-0.0711274	Pibf1	progesterone immunomodulatory binding factor 1
1	10416887	-0.0686533	0.211117	-0.539699	-0.0914263	Slain1	SLAIN motif family, member 1
1	10416950	-0.277836	0.195688	-0.240077	-0.201535
1	10417053	-0.114468	0.391348	-0.314213	0.209261	Mbnl2	muscleblind like splicing factor 2
1	10417176	-0.2287	0.586806	-0.486006	0.363113	Zic2	zinc finger protein of the cerebellum 2
1	10417408	-0.161698	0.741189	0.216936	0.133871	Gm3033	predicted gene 3033
1	10417676	-0.0676464	0.272689	-0.441251	0.100799	Thoc7	THO complex 7
1	10417734	0.0659119	0.568151	0.166244	-0.151225	Nr1d2	nuclear receptor subfamily 1, group D, member 2
1	10417773	-0.0492733	0.23407	-0.147151	0.0612667	Gm5458	predicted gene 5458
1	10418247	-0.0703707	0.397279	-0.195702	0.0110506	Pde12	phosphodiesterase 12
1	10418500	-0.10045	0.317505	-0.128777	-0.125252
1	10418766	0.0936827	0.327299	-0.628255	-0.287029	Ankrd28	ankyrin repeat domain 28
1	10418796	0.000884191	0.335294	0.0011782	-0.156581	Dph3	diphthamine biosynthesis 3
1	10418804	0.0505194	0.345749	-0.104333	-0.119145	Timm23	translocase of inner mitochondrial membrane 23
1	10418879	0.0544891	0.281879	-0.0493314	-0.176164	Mapk8	mitogen-activated protein kinase 8
1	10419038	0.0254851	0.180566	-0.448344	-0.188317	Ghitm	growth hormone inducible transmembrane protein
1	10419125	0.0464415	0.284779	-0.250042	-0.117453
1	10419274	-0.0185585	0.687346	-0.144578	-0.146697	Gmfb	glia maturation factor, beta
1	10419288	0.00826557	0.359298	-0.0462213	0.116441	Gch1	GTP cyclohydrolase 1
1	10419296	0.119126	0.532575	0.172191	-0.209319	Wdhd1	WD repeat and HMG-box DNA binding protein 1
1	10419343	-0.00667661	0.57073	-0.299266	0.0822049	Atg14	autophagy related 14
1	10419607	-0.162887	0.20647	-0.296161	-0.0422218	Hnrnpc	heterogeneous nuclear ribonucleoprotein C
1	10419611	-0.145609	0.242831	-0.538461	-0.184119	Supt16	suppressor of Ty 16
1	10419731	-0.0684234	0.417131	0.0941723	-0.0612581	Nrbf2	nuclear receptor binding factor 2
1	10419790	-0.13762	0.659521	-0.157644	-0.214099	Ajuba	ajuba LIM protein
1	10419867	-0.0882561	0.246366	-0.068856	-0.106078	Homez	homeodomain leucine zipper-encoding gene
1	10420237	-0.111377	0.252318	-0.275275	0.0813193	Gm5801	predicted pseudogene 5801
1	10420348	-0.0143735	0.531234	-0.282872	0.0592387	Zmym5	zinc finger, MYM-type 5
1	10420413	-0.0235913	0.226951	-0.218635	-0.304608	Lats2	large tumor suppressor 2
1	10420439	-0.0892393	0.505804	-0.72376	0.0724487	Zdhhc20	zinc finger, DHHC domain containing 20
1	10420497	-0.0687865	0.597441	-0.464028	0.300496	Phf11c	PHD finger protein 11C
1	10420516	0.0533943	0.365896	-0.13162	-0.0697254	Cdadc1	cytidine and dCMP deaminase domain containing 1
1	10420572	-0.0392745	0.406048	-0.166146	0.0210107	Nupl1	nucleoporin like 1
1	10420657	-0.409848	0.97522	-0.244133	0.383357	Rps12-ps2	ribosomal protein S12, pseudogene 2
1	10420730	-0.114757	0.223729	-0.461887	-0.0818363	Fdft1	farnesyl diphosphate farnesyl transferase 1
1	10420823	-0.0986686	0.268266	-0.455002	-0.00473121	Hmbox1	homeobox containing 1
1	10420846	-0.1619	0.427263	-0.624941	0.0067571	Fzd3	frizzled class receptor 3
1	10420877	0.0151009	0.424812	-0.466454	-0.134141	Esco2	establishment of sister chromatid cohesion N-acetyltransferase 2
1	10420891	-0.0522862	0.419378	-0.0584299	-0.109256	Scara3	scavenger receptor class A, member 3
1	10421012	-0.0502629	0.444689	-0.541575	-0.0314299	Ppp2r2a	protein phosphatase 2, regulatory subunit B, alpha
1	10421172	-0.0652308	0.222563	-0.257007	0.127404	Slc25a37	solute carrier family 25, member 37
1	10421309	-0.0230739	0.16303	-0.152683	-0.0489116	Slc39a14	solute carrier family 39 (zinc transporter), member 14
1	10421325	-0.0474224	0.178733	-0.481284	-0.247257	Piwil2	piwi-like RNA-mediated gene silencing 2
1	10421624	-0.109832	0.267131	-0.455911	-0.0127984	Cog3	component of oligomeric golgi complex 3
1	10421672	-0.0345462	0.247887	-0.300742	-0.00325493	Gpalpp1	GPALPP motifs containing 1
1	10421758	-0.0630383	0.43576	-0.623303	-0.0615532	Akap11	A kinase (PRKA) anchor protein 11
1	10421975	-0.101526	0.426564	-0.384617	0.0190248	Mzt1	mitotic spindle organizing protein 1
1	10421981	-0.000622891	0.664881	-0.110509	-0.171354	Dis3	DIS3 homolog, exosome endoribonuclease and 3'-5' exoribonuclease
1	10422007	0.0959193	0.702642	0.120421	0.0860312
1	10422013	0.0906467	0.259354	-0.36109	-0.217501	Klf12	Kruppel-like factor 12
1	10422067	-0.0734478	0.465222	0.0537008	0.0707462	Fbxl3	F-box and leucine-rich repeat protein 3
1	10422176	-0.100855	0.169231	-0.143937	-0.0840852
1	10422185	-0.134156	0.25894	-0.470928	-0.12777	Rnf219	ring finger protein 219
1	10422227	-0.177285	0.305983	-0.254467	0.222894	Spry2	sprouty RTK signaling antagonist 2
1	10422259	-0.0362003	0.604758	0.203	-0.186	Tgds	TDP-glucose 4,6-dehydratase
1	10422707	-0.000295625	0.50075	-0.580114	-0.231532	Prkaa1	protein kinase, AMP-activated, alpha 1 catalytic subunit
1	10422781	0.137601	0.685232	-0.264478	-0.122467	Rictor	RPTOR independent companion of MTOR, complex 2
1	10423172	0.024502	0.257009	-0.326678	-0.240319	Golph3	golgi phosphoprotein 3
1	10423185	-0.00628858	0.210415	-0.252093	-0.288696	Drosha	drosha, ribonuclease type III
1	10423629	0.109129	0.498373	0.133562	-0.000366224	Pop1	processing of precursor 1, ribonuclease P/MRP family, (S. cerevisiae)
1	10423742	-0.10273	0.355173	-0.019023	-0.24226	Polr2k	polymerase (RNA) II (DNA directed) polypeptide K
1	10423805	-0.104191	0.380842	-0.120031	-0.117475	Atp6v1c1	ATPase, H+ transporting, lysosomal V1 subunit C1
1	10424188	-0.00407351	0.550601	-0.235257	-0.0764127	Mtbp	Mdm2, transformed 3T3 cell double minute p53 binding protein
1	10424221	0.121921	0.189859	-0.476954	-0.00498985	Tbc1d31	TBC1 domain family, member 31
1	10424260	-0.152674	0.680568	-0.714898	-0.1956	Fam91a1	family with sequence similarity 91, member A1
1	10424335	-0.00221687	0.470685	-0.468407	-0.287449	Rnf139	ring finger protein 139
1	10424746	-0.0795616	0.36235	-0.12682	-0.0829469	Zfp623	zinc finger protein 623
1	10425000	0.0684479	0.389306	0.116332	-0.338483	Lrrc14	leucine rich repeat containing 14
1	10425012	-0.0915464	0.70516	-0.17624	-0.00826218	Zfp7	zinc finger protein 7
1	10425114	-0.232016	0.650434	-0.746685	-0.0448476	Tmed2	transmembrane p24 trafficking protein 2
1	10425299	0.188029	0.606609	-0.407826	-0.406725	Tomm22	translocase of outer mitochondrial membrane 22
1	10425511	0.175393	0.235827	-0.319255	-0.302369	Xpnpep3	X-prolyl aminopeptidase 3, mitochondrial
1	10425527	-0.0385943	0.44962	-0.405886	-0.105886	Ep300	E1A binding protein p300
1	10425632	0.0254705	0.299986	-0.107332	0.0123843	Xrcc6	X-ray repair complementing defective repair in Chinese hamster cells 6
1	10426093	-0.00280359	0.37617	-0.389282	-0.0561432	Zbed4	zinc finger, BED type containing 4
1	10426292	-0.0258318	0.195653	-0.29091	-0.107778	Alg10b	asparagine-linked glycosylation 10B (alpha-1,2-glucosyltransferase)
1	10426439	-0.00661253	0.342008	0.0585561	-0.0966871	Pphln1	periphilin 1
1	10426827	-0.0850434	0.492618	-0.446616	-0.086418	Larp4	La ribonucleoprotein domain family, member 4
1	10427095	-0.164073	0.334948	-0.48366	-0.0914421	Tns2	tensin 2
1	10427214	-0.0374387	0.606115	0.0241271	-0.0989165	Sp1	trans-acting transcription factor 1
1	10427310	-0.0679515	0.47312	-0.095083	0.109255	Hnrnpa1	heterogeneous nuclear ribonucleoprotein A1
1	10427428	0.147912	0.431173	-0.234186	-0.448643	AW549877	expressed sequence AW549877
1	10427704	-0.115884	0.388733	-0.284135	0.134158	Dnajc21	DnaJ heat shock protein family (Hsp40) member C21
1	10427718	-0.206169	0.319322	-0.536812	-0.0245183	Brix1	BRX1, biogenesis of ribosomes
1	10427772	-0.06287	0.632196	-0.032397	0.153857	Tars	threonyl-tRNA synthetase
1	10427849	0.0353561	0.310448	-0.117098	-0.0567629	6030458C11Rik	RIKEN cDNA 6030458C11 gene
1	10427910	-0.194115	0.249945	-0.518298	0.0204878	Otulin	OTU deubiquitinase with linear linkage specificity
1	10427928	-0.125553	0.37667	-0.38078	-0.0183808	Trio	triple functional domain (PTPRF interacting)
1	10428081	-0.010335	0.354739	-0.250006	-0.210775	Rida	reactive intermediate imine deaminase A homolog
1	10428238	-0.0179943	0.251189	-0.538632	0.0224565	Ubr5	ubiquitin protein ligase E3 component n-recognin 5
1	10428310	0.0330823	0.74086	-0.433091	-0.196055	Azin1	antizyme inhibitor 1
1	10428328	-0.0158735	0.891062	-0.490459	-0.321712	Slc25a32	solute carrier family 25, member 32
1	10428353	-0.0722871	0.371231	-0.189916	-0.272769	Lrp12	low density lipoprotein-related protein 12
1	10428412	0.121246	0.451897	-0.456148	-0.289327	Nudcd1	NudC domain containing 1
1	10428441	-0.00171169	0.422394	-0.169258	-0.00602513	Gm5471	predicted pseudogene 5471
1	10428561	0.0606383	0.289945	-0.0627232	-0.0565561	Rad21	RAD21 cohesin complex component
1	10428672	0.0649847	0.23959	-0.218333	0.00127235	Dscc1	DNA replication and sister chromatid cohesion 1
1	10428763	-0.000987179	0.461868	-0.265141	-0.241912	Atad2	ATPase family, AAA domain containing 2
1	10428842	0.219018	0.49526	-0.0175916	-0.289214	Tatdn1	TatD DNase domain containing 1
1	10429329	-0.0348118	0.304856	-0.338723	0.147552	Ago2	argonaute RISC catalytic subunit 2
1	10429455	-0.185858	0.249674	-0.271093	0.132271
1	10429859	-0.0292898	0.243269	-0.123657	-0.179991	Oplah	5-oxoprolinase (ATP-hydrolysing)
1	10430186	-0.105038	0.19475	-0.512758	-0.304791	Apol7c	apolipoprotein L 7c
1	10430519	-0.0708565	0.547359	0.145089	-0.103052	Csnk1e	casein kinase 1, epsilon
1	10430593	0.062816	0.515788	-0.0342267	0.0594316	Josd1	Josephin domain containing 1
1	10430871	-0.148833	0.627862	-0.492789	-0.0689666	Tdg	thymine DNA glycosylase
1	10431170	-0.222648	0.379746	-0.195421	0.0385563	5031439G07Rik	RIKEN cDNA 5031439G07 gene
1	10431585	-0.00377196	0.184913	-0.193744	0.0159441	Chkb	choline kinase beta
1	10431726	-0.041931	0.157279	-0.152414	-0.100258	Yaf2	YY1 associated factor 2
1	10431732	0.0843345	0.64896	-0.0258693	-0.0123972	Zcrb1	zinc finger CCHC-type and RNA binding motif 1
1	10431792	0.135131	0.326558	-0.0898485	-0.060932	Pus7l	pseudouridylate synthase 7-like
1	10431802	-0.0402548	0.514598	-0.107709	0.120859	Twf1	twinfilin actin binding protein 1
1	10431856	-0.0946608	0.321485	-0.495138	0.0952897	Scaf11	SR-related CTD-associated factor 11
1	10431948	-0.0724533	0.315515	-0.076099	0.121267	Rpap3	RNA polymerase II associated protein 3
1	10432180	0.20815	0.862423	-0.149355	-0.319177	Ccnt1	cyclin T1
1	10432593	-0.136047	0.285362	-0.00207487	-0.180735	Csrnp2	cysteine-serine-rich nuclear protein 2
1	10433274	-0.206663	0.34179	-0.284525	0.0749489	Vasn	vasorin
1	10433300	-0.0738076	0.315297	-0.197214	0.149903
1	10433352	-0.0135272	0.534574	-0.081125	-0.43258	Ubn1	ubinuclein 1
1	10433660	-0.0328929	0.506352	0.000375562	-0.173526	Bfar	bifunctional apoptosis regulator
1	10433904	-0.0766097	0.38524	-0.303416	-0.102805	Yars2	tyrosyl-tRNA synthetase 2 (mitochondrial)
1	10433973	0.0231434	0.5383	0.150116	0.0697867	Hic2	hypermethylated in cancer 2
1	10434003	-0.0400359	0.310557	-0.0480503	-0.0464007	Crkl	v-crk avian sarcoma virus CT10 oncogene homolog-like
1	10434067	0.0202912	0.316073	-0.0597428	-0.428349	Smpd4	sphingomyelin phosphodiesterase 4
1	10434302	0.0864424	0.830262	-0.484604	-0.370848	Klhl24	kelch-like 24
1	10434645	-0.106439	0.327147	-0.342946	-0.16666	Senp2	SUMO/sentrin specific peptidase 2
1	10434733	-0.108448	0.435796	-0.128017	0.29073	Eif4a2	eukaryotic translation initiation factor 4A2
1	10434998	-0.0945203	0.512967	0.0363532	0.0403739	Ncbp2	nuclear cap binding protein subunit 2
1	10435004	-0.12195	0.203342	-0.094927	-0.122893	Cep19	centrosomal protein 19
1	10435015	-0.238275	0.69989	0.282504	0.131582	Wdr53	WD repeat domain 53
1	10435024	0.0308341	0.416107	0.0569011	-0.0178046	Rnf168	ring finger protein 168
1	10435057	-0.167445	0.230055	-0.317508	-0.14071	Pcyt1a	phosphate cytidylyltransferase 1, choline, alpha isoform
1	10435075	-0.0284201	0.330478	-0.506611	0.123828	Tfrc	transferrin receptor
1	10435266	0.0500215	0.330385	-0.0390804	-0.165053	Heg1	heart development protein with EGF-like domains 1
1	10435271	-0.0706286	0.345661	-0.541427	-0.0900832	Heg1	heart development protein with EGF-like domains 1
1	10435305	0.0605275	0.354586	0.0745753	-0.223841	Itgb5	integrin beta 5
1	10435443	0.0261446	0.279922	-0.160013	-0.133512	Hspbap1	Hspb associated protein 1
1	10435470	0.0428478	0.344184	-0.599285	-0.228654	Kpna1	karyopherin (importin) alpha 1
1	10435489	-0.237773	0.387057	-0.0746377	0.456809	Ccdc58	coiled-coil domain containing 58
1	10435525	0.0448799	0.615677	0.17759	-0.206619	Iqcb1	IQ calmodulin-binding motif containing 1
1	10435617	0.000335448	0.37476	0.0359227	-0.105724	Rabl3	RAB, member RAS oncogene family-like 3
1	10435654	-0.161408	0.41857	-0.209414	0.130797	Lrrc58	leucine rich repeat containing 58
1	10435704	0.0635919	0.362683	0.0566635	-0.0946221	Cd80	CD80 antigen
1	10435821	-0.0199361	0.373245	-0.276918	0.0488528	Naa50	N(alpha)-acetyltransferase 50, NatE catalytic subunit
1	10435897	-0.123587	1.00531	-0.0791295	-0.301489	Nepro	nucleolus and neural progenitor protein
1	10435963	0.0126528	0.379896	-0.25813	-0.034765	Atg3	autophagy related 3
1	10436239	0.0155424	0.805299	0.0740892	-0.0894388	Rpl24	ribosomal protein L24
1	10436348	-0.164272	0.326889	-0.534504	0.143881	Tomm70a	translocase of outer mitochondrial membrane 70A
1	10436392	-0.170651	0.363559	-0.124046	0.118886	Cpox	coproporphyrinogen oxidase
1	10436428	0.0487108	0.300248	-0.227041	-0.181113	Riox2	ribosomal oxygenase 2
1	10436471	-0.198939	0.330047	-0.305371	0.188255	Cggbp1	CGG triplet repeat binding protein 1
1	10436678	-0.064235	0.391087	0.0239916	0.0474642	Gabpa	GA repeat binding protein, alpha
1	10436708	-0.0574674	0.441482	-0.356148	0.050105	Usp16	ubiquitin specific peptidase 16
1	10436734	-0.0874885	0.715393	0.110022	0.0966351	Bach1	BTB and CNC homology 1, basic leucine zipper transcription factor 1
1	10436873	-0.0543333	0.202013	-0.174132	0.140549	Son	Son DNA binding protein
1	10436945	0.115721	0.358032	-0.143752	-0.318544	Slc5a3	solute carrier family 5 (inositol transporters), member 3
1	10437160	-0.238705	0.720358	-0.0534619	0.0675411	Ets2	E26 avian leukemia oncogene 2, 3' domain
1	10437236	0.0407094	0.491252	-0.22814	-0.104407	B230307C23Rik	RIKEN cDNA B230307C23 gene
1	10437257	-0.00522393	0.748651	0.0331025	-0.0598075	Zfp597	zinc finger protein 597
1	10437590	-0.173685	0.701838	-0.190749	0.0740319	Carhsp1	calcium regulated heat stable protein 1
1	10437627	-0.259868	0.350547	-0.102986	0.436658	Rpl35a	ribosomal protein L35A
1	10437687	-0.0294529	0.412739	-0.0379093	0.0572158	Litaf	LPS-induced TN factor
1	10437737	0.0385796	0.496031	0.148904	-0.0995538	Rsl1d1	ribosomal L1 domain containing 1
1	10437748	0.0206414	0.418384	-0.342264	-0.275075	Gspt1	G1 to S phase transition 1
1	10437813	0.0197392	0.401707	0.0705043	-0.257633	Elobl	elongin B-like
1	10437852	-0.0318177	0.431461	-0.462805	-0.171715	Marf1	meiosis regulator and mRNA stability 1
1	10437942	0.198228	0.555948	-0.602514	-0.0232985	Ube2v2	ubiquitin-conjugating enzyme E2 variant 2
1	10437945	-0.0440726	0.336865	-0.0904511	-0.122192	Mcm4	minichromosome maintenance complex component 4
1	10438293	-0.122498	0.24313	-0.0223638	-0.11244	Zdhhc8	zinc finger, DHHC domain containing 8
1	10438313	0.0587889	0.189979	-0.267437	-0.194766	Dgcr8	DGCR8, microprocessor complex subunit
1	10438460	0.148078	0.521215	0.0582703	0.0754575	Parl	presenilin associated, rhomboid-like
1	10438575	-0.00316618	0.243544	-0.11937	-0.039578	Ehhadh	enoyl-Coenzyme A, hydratase/3-hydroxyacyl Coenzyme A dehydrogenase
1	10438603	-0.195473	0.641008	-0.130041	0.074802	Igf2bp2	insulin-like growth factor 2 mRNA binding protein 2
1	10438621	-0.0238998	0.797898	0.0966545	0.0157599	Tra2b	transformer 2 beta
1	10438690	0.0864118	0.413436	-0.471222	-0.318499	Rfc4	replication factor C (activator 1) 4
1	10438726	-0.0992628	0.295111	-0.0646894	-0.103622
1	10438738	-0.0609504	0.221276	-0.195631	0.0511117	Bcl6	B cell leukemia/lymphoma 6
1	10438911	-0.0946494	0.663195	-0.760672	-0.120003	Atp13a3	ATPase type 13A3
1	10439130	0.0155444	0.69096	0.0327815	-0.193587	Umps	uridine monophosphate synthetase
1	10439239	0.00718459	0.235087	-0.12638	-0.246131	Dirc2	disrupted in renal carcinoma 2 (human)
1	10439268	0.105845	0.339214	-0.287731	-0.24352	Dtx3l	deltex 3-like, E3 ubiquitin ligase
1	10439471	-0.144948	0.310575	-0.545877	0.0263572	Poglut1	protein O-glucosyltransferase 1
1	10439532	-0.0187875	0.97249	0.148851	-0.0567192	Qtrt2	queuine tRNA-ribosyltransferase accessory subunit 2
1	10439634	0.0970615	0.541521	-0.345267	-0.480522	Gtpbp8	GTP-binding protein 8 (putative)
1	10439710	-0.0103543	0.289106	-0.473227	-0.243853	Phldb2	pleckstrin homology like domain, family B, member 2
1	10439732	-0.109973	0.593917	-0.329104	-0.12673	Plcxd2	phosphatidylinositol-specific phospholipase C, X domain containing 2
1	10439766	-0.0530175	0.193634	-0.504902	-0.0493679	Nectin3	nectin cell adhesion molecule 3
1	10439881	-0.203438	0.291838	-0.587551	0.181347	Dubr	Dppa2 upstream binding RNA
1	10439980	0.0405934	0.284415	-0.274228	0.0925227	Pcnp	PEST proteolytic signal containing nuclear protein
1	10439985	-0.0931006	0.71296	0.06785	0.192274	Trmt10c	tRNA methyltransferase 10C
1	10440206	-0.0329133	0.263559	-0.34598	-0.043655	Arl6	ADP-ribosylation factor-like 6
1	10440238	0.119975	0.570788	-0.136834	-0.850634	Nsun3	NOL1/NOP2/Sun domain family member 3
1	10440246	-0.0709683	0.353247	-0.358447	0.123382	Arl13b	ADP-ribosylation factor-like 13B
1	10440284	-0.0626596	0.801033	-0.391383	-0.104058	4930453N24Rik	RIKEN cDNA 4930453N24 gene
1	10440388	0.0312401	0.391999	-0.44321	-0.269222	Hspa13	heat shock protein 70 family, member 13
1	10440483	-0.0595175	0.199097	-0.232953	0.0310485	Atp5j	ATP synthase, H+ transporting, mitochondrial F0 complex, subunit F
1	10440574	-0.00495182	0.553075	-0.682994	-0.286561	Ltn1	listerin E3 ubiquitin protein ligase 1
1	10440600	-0.00288068	0.241942	-0.153391	0.0943495	Cct8	chaperonin containing Tcp1, subunit 8 (theta)
1	10440770	-0.0423502	0.25053	-0.262299	0.0797971	Scaf4	SR-related CTD-associated factor 4
1	10440800	-0.0218257	0.458435	-0.124871	-0.178729
1	10440881	0.00302956	0.269383	-0.222397	0.225249	Paxbp1	PAX3 and PAX7 binding protein 1
1	10440993	-0.269277	0.938736	-0.0507397	0.307243	Rcan1	regulator of calcineurin 1
1	10441003	-0.00744475	0.280658	-0.0972518	-0.0665403	Runx1	runt related transcription factor 1
1	10441330	-0.163217	0.503204	0.078239	0.115154	Zbtb21	zinc finger and BTB domain containing 21
1	10441339	-0.0269441	0.911392	-0.078453	-0.0263552	Zfp950	zinc finger protein 950
1	10441456	0.129038	0.666364	-0.104461	-0.15979	Synj2	synaptojanin 2
1	10441797	-0.0300228	0.216543	-0.297354	0.00617703	Tcp1	t-complex protein 1
1	10441813	-0.0638783	0.275196	-0.40064	0.192597	Snora20	small nucleolar RNA, H/ACA box 20
1	10441952	0.0388205	0.25189	-0.143873	-0.311675	Ermard	ER membrane associated RNA degradation
1	10441973	-0.0203616	0.336383	0.00751585	-0.229177	Tbp	TATA box binding protein
1	10441987	-0.0231295	0.782552	-0.0497809	-0.125739	Chd1	chromodomain helicase DNA binding protein 1
1	10442037	-0.0897204	0.384316	-0.652661	0.0254771	Zfp97	zinc finger protein 97
1	10442052	0.0623096	0.45837	-0.310989	-0.17432	Gm6712	predicted gene 6712
1	10442057	0.016358	0.558982	-0.156855	-0.255429	Riok2	RIO kinase 2
1	10442172	0.0299248	0.275397	-0.507977	0.183456	Zfp160	zinc finger protein 160
1	10442199	0.0075263	0.538287	-0.209264	-0.11257	Zfp54	zinc finger protein 54
1	10442206	-0.0576132	0.629938	-0.471342	0.0304384	Zfp51	zinc finger protein 51
1	10442224	0.0448743	0.697989	0.0303508	-0.11604	Zfp948	zinc finger protein 948
1	10442236	-0.129355	0.366449	-0.515642	-0.171217	Gm10509	predicted gene 10509
1	10442279	0.0808826	0.506862	0.0868701	0.197916	Vmn2r112	vomeronasal 2, receptor 112
1	10442391	-0.211307	0.513918	-0.473295	-0.0455242
1	10442435	0.00494815	0.859945	0.111129	-0.0566627	Rnps1	ribonucleic acid binding protein S1
1	10442493	-0.346347	0.466389	-0.434557	-0.0294146
1	10442629	0.063144	0.315395	-0.0616247	-0.269249	Spsb3	splA/ryanodine receptor domain and SOCS box containing 3
1	10442893	-0.154203	0.321851	-0.0736986	0.0743091	Wdr24	WD repeat domain 24
1	10443221	-0.200229	0.338436	-0.162144	0.162816	Uhrf1bp1	UHRF1 (ICBP90) binding protein 1
1	10443332	-0.109975	0.38439	0.0413922	0.0897384	Ppard	peroxisome proliferator activator receptor delta
1	10443459	-0.291944	1.04363	-0.605232	-0.129513	Srsf3	serine/arginine-rich splicing factor 3
1	10443817	-0.230823	0.571572	-0.310256	0.210322	Pknox1	Pbx/knotted 1 homeobox
1	10443836	-0.055288	0.42208	-0.0100911	0.0572514	Rrp1b	ribosomal RNA processing 1 homolog B (S. cerevisiae)
1	10443912	-0.0389111	0.646757	0.0765027	-0.076534	Zfp472	zinc finger protein 472
1	10443918	0.0759827	0.389449	-0.127479	-0.297317	Zfp952	zinc finger protein 952
1	10443926	0.174459	0.526374	-0.166534	-0.369184	Zfp563	zinc finger protein 563
1	10443940	0.0601081	0.911351	0.119362	-0.0877547	Zfp955a	zinc finger protein 955A
1	10444229	-0.146043	0.355159	-0.0163005	-0.0529126	H2-DMa	histocompatibility 2, class II, locus DMa
1	10444932	-0.123755	0.477588	-0.236413	-0.0735992	Ppp1r18	protein phosphatase 1, regulatory subunit 18
1	10445008	-0.204973	0.2209	-0.286924	0.0493289	Lsm5	LSM5 homolog, U6 small nuclear RNA and mRNA degradation associated
1	10445373	0.0584004	0.759493	-0.485409	-0.49274	B230354K17Rik	RIKEN cDNA B230354K17 gene
1	10445376	-0.100006	0.640348	0.23596	-0.53346
1	10445458	-0.0632775	0.216281	-0.210857	-0.0663432	Xpo5	exportin 5
1	10445638	-0.0337608	0.463427	0.0207752	0.139113
1	10445875	-0.253181	0.476176	-0.123832	0.316793	Btg3	B cell translocation gene 3
1	10445898	0.037277	0.588158	-0.0572586	-0.15919	Rab5a	RAB5A, member RAS oncogene family
1	10445972	-0.0977195	0.467685	0.0516451	0.0478335	Zfp959	zinc finger protein 959
1	10445983	0.0245722	0.273153	-0.123176	-0.0401893	Yju2	YJU2 splicing factor
1	10446402	-0.0928531	0.176819	-0.496755	-0.108418	Ppp4r1	protein phosphatase 4, regulatory subunit 1
1	10446581	0.0275059	0.427071	-0.0695042	-0.0516273	Zbtb14	zinc finger and BTB domain containing 14
1	10446739	-0.0296659	0.306262	-0.421482	-0.0919338	Clip4	CAP-GLY domain containing linker protein family, member 4
1	10446756	-0.207118	0.537387	-0.162986	0.151009	Ypel5	yippee like 5
1	10446785	-0.0666915	0.34327	-0.243501	-0.119607	Spast	spastin
1	10446821	0.0844184	0.732041	0.212437	-0.327614	Rps6	ribosomal protein S6
1	10446823	-0.0950859	0.290267	-0.127467	0.0266137	Yipf4	Yip1 domain family, member 4
1	10446907	-0.0899429	0.315213	-0.365301	-0.0945148	Ttc27	tetratricopeptide repeat domain 27
1	10447097	-0.0656817	0.341634	-0.122768	0.279739	Gemin6	gem nuclear organelle associated protein 6
1	10447349	0.140917	0.496034	-0.355813	-0.47685	Cript	cysteine-rich PDZ-binding protein
1	10447395	0.123911	0.412261	-0.298849	-0.143725	Msh2	mutS homolog 2
1	10447431	0.00306762	0.516676	-0.102781	0.0677193	Foxn2	forkhead box N2
1	10447897	-0.240548	0.335112	-0.49105	0.17666	Wtap	Wilms tumour 1-associating protein
1	10448004	-0.193011	0.51511	-0.573865	0.235272	Phf10	PHD finger protein 10
1	10448062	-0.00391487	0.469207	-0.0971037	-0.0438341
1	10448247	-0.0321173	0.554782	-0.512395	-0.329993	Zfp40	zinc finger protein 40
1	10448811	-0.0432343	0.449498	-0.0793021	-0.0927849	Cramp1l	cramped chromatin regulator homolog 1
1	10449394	-0.124181	0.548105	-0.189445	0.0203443	Taf11	TATA-box binding protein associated factor 11
1	10449471	0.0284174	0.257057	-0.103179	-0.0540885	Srpk1	serine/arginine-rich protein specific kinase 1
1	10449839	0.000292146	0.299591	-0.16495	-0.104311	Akap8	A kinase (PRKA) anchor protein 8
1	10449914	-0.0866492	0.35676	-0.0511094	0.184484	Zfp871	zinc finger protein 871
1	10449935	-0.0112175	0.582903	-0.0986696	0.113651	Zfp870	zinc finger protein 870
1	10449971	-0.042535	0.857852	-0.577582	-0.257579	Zfp763	zinc finger protein 763
1	10449991	0.127532	0.86709	-0.0551775	-0.0292399	Zfp81	zinc finger protein 81
1	10450034	0.0128885	0.241131	-0.0829784	-0.00915358	Rab11b	RAB11B, member RAS oncogene family
1	10450199	0.155756	0.406552	-0.100342	-0.152072
1	10450363	-0.239148	0.203287	-0.455799	-0.2373
1	10450796	-0.0708913	1.00602	-0.162703	-0.391318
1	10450948	0.0798855	0.678145	0.0371488	0.0209499	9130008F23Rik	RIKEN cDNA 9130008F23 gene
1	10450957	-0.0167616	0.57113	-0.589089	-0.178381	Cenpq	centromere protein Q
1	10451225	-0.0401614	0.282813	-0.51632	-0.0911841	Polh	polymerase (DNA directed), eta (RAD 30 related)
1	10451421	-0.0774307	0.192874	-0.100771	-0.175717	Klhdc3	kelch domain containing 3
1	10451481	-0.00651027	0.299092	-0.398702	-0.309947	Bicral	BRD4 interacting chromatin remodeling complex associated protein like
1	10451886	-0.0277858	0.21218	-0.101837	-0.023164	Zfp119b	zinc finger protein 119b
1	10451993	-0.154784	0.201223	-0.130331	-0.0313354	Mydgf	myeloid derived growth factor
1	10452556	-0.092302	0.212117	-0.343838	-0.0910903	Rab12	RAB12, member RAS oncogene family
1	10452980	0.170375	0.507509	-0.387439	-0.151992	Eif2ak2	eukaryotic translation initiation factor 2-alpha kinase 2
1	10453006	-0.00223913	0.644165	0.25923	0.0669327	Cebpz	CCAAT/enhancer binding protein zeta
1	10453254	-0.318537	0.516594	-0.0937582	0.675793	Cox7a2l	cytochrome c oxidase subunit 7A2 like
1	10453272	-0.0241526	0.683258	0.265322	-0.0807163	Zfp36l2	zinc finger protein 36, C3H type-like 2
1	10453555	-0.00513602	0.52258	-0.568799	0.0891312
1	10453629	-0.117522	0.447822	-0.199399	-0.120529	Jcad	junctional cadherin 5 associated
1	10453692	-0.125121	0.365992	-0.169318	0.0661244	Chmp3	charged multivesicular body protein 3
1	10453705	-0.134801	0.396001	-0.355407	0.0372735	Rab18	RAB18, member RAS oncogene family
1	10453738	-0.0128995	0.260798	0.0252133	-0.26599	Fzd8	frizzled class receptor 8
1	10453740	-0.105266	0.300216	0.0476884	-0.265883
1	10453766	-0.0893891	0.297727	-0.44539	-0.0420701	Thoc1	THO complex 1
1	10453867	-0.0232855	0.404011	-0.285265	0.163412	Rbbp8	retinoblastoma binding protein 8, endonuclease
1	10453900	-0.0650131	0.536059	0.182269	-0.0162578	Riok3	RIO kinase 3
1	10454039	0.168806	0.522135	0.160815	-0.0118991	Impact	impact, RWD domain protein
1	10454077	-0.0592691	1.02322	-0.196088	-0.151201	Taf4b	TATA-box binding protein associated factor 4b
1	10454198	-0.0089641	0.496838	-0.302852	0.0174686	Rnf125	ring finger protein 125
1	10454202	-0.118042	0.561778	0.0166737	0.11937	Rnf138	ring finger protein 138
1	10454286	-0.0257278	0.318547	-0.489494	-0.340353	Mapre2	microtubule-associated protein, RP/EB family, member 2
1	10454298	-0.0059545	0.471775	-0.341607	0.0708211	Zfp397	zinc finger protein 397
1	10454306	0.000516284	0.569567	0.26945	-0.203368	Zfp35	zinc finger protein 35
1	10454469	-0.126334	0.379122	-0.468159	-0.118479	Ammecr1l	AMME chromosomal region gene 1-like
1	10454478	-0.174579	0.52675	0.0361361	0.0749974	Polr2d	polymerase (RNA) II (DNA directed) polypeptide D
1	10454512	0.125231	0.513992	-0.200226	-0.35201	1810036N14Rik	RIKEN cDNA 1810036N14 gene
1	10454546	0.0169885	0.677123	-0.194129	-0.0585245	Map3k2	mitogen-activated protein kinase kinase kinase 2
1	10454601	0.370862	0.502059	0.00929796	-0.222806	Tslp	thymic stromal lymphopoietin
1	10454741	0.0735448	0.296326	-0.0733343	-0.162449	Kdm3b	KDM3B lysine (K)-specific demethylase 3B
1	10454809	-0.0157565	0.181584	-0.311623	0.0201396	Matr3	matrin 3
1	10454831	-0.0181658	0.21451	-0.244565	0.145457	Paip2	polyadenylate-binding protein-interacting protein 2
1	10454993	0.0201191	0.314751	0.0489444	-0.284964	Hars2	histidyl-tRNA synthetase 2
1	10455098	-0.0627822	0.164462	-0.328875	-0.0949916	Pcdhb14	protocadherin beta 14
1	10455312	0.00170221	0.633674	-0.0467972	-0.155451	Rbm27	RNA binding motif protein 27
1	10455346	0.041253	0.41992	0.0512316	-0.0345312	Tcerg1	transcription elongation regulator 1 (CA150)
1	10455372	0.0735317	0.603889	0.0457075	-0.249094	C330007P06Rik	RIKEN cDNA C330007P06 gene
1	10455472	-0.150405	0.343103	-0.482699	-0.0709092	Dcp2	decapping mRNA 2
1	10455483	-0.152276	0.554157	-0.408825	-0.0871576	Ythdc2	YTH domain containing 2
1	10455533	0.0681642	0.572309	0.0667483	-0.196265	Eif1a	eukaryotic translation initiation factor 1A
1	10455542	-0.265433	0.561446	-0.604829	0.171429	Ap3s1	adaptor-related protein complex 3, sigma 1 subunit
1	10455695	0.0122563	0.171885	-0.109805	-0.078962	Srfbp1	serum response factor binding protein 1
1	10456194	-0.0954844	0.224999	-0.209509	-0.0433617	Napg	N-ethylmaleimide sensitive fusion protein attachment protein gamma
1	10456378	-0.161339	0.847581	-0.636743	-0.402581	Chmp1b	charged multivesicular body protein 1B
1	10456423	-0.00634236	0.579365	-0.653857	-0.234164	Seh1l	SEH1-like (S. cerevisiae
1	10456435	0.054134	0.48521	0.00706481	0.335614
1	10456439	-0.0265437	0.212151	-0.403441	-0.113289	Cep192	centrosomal protein 192
1	10456501	-0.00826378	0.902881	-0.174909	-0.101299	Rnmt	RNA (guanine-7-) methyltransferase
1	10456522	-0.0687414	0.370939	-0.556397	-0.0868072	Tcf4	transcription factor 4
1	10456709	0.226212	0.870234	0.0422087	-0.703837	Rpl17	ribosomal protein L17
1	10456721	-0.160415	0.417187	0.0699416	-0.0732447
1	10456814	-0.0412907	0.261412	-0.403534	-0.0295736	Pias2	protein inhibitor of activated STAT 2
1	10457038	-0.0930239	0.259619	-0.11134	-0.0158912
1	10457054	0.0561364	0.267144	-0.297171	0.0374126	Zadh2	zinc binding alcohol dehydrogenase, domain containing 2
1	10457205	0.0992327	0.263984	-0.370426	0.00649329	Crem	cAMP responsive element modulator
1	10457223	0.165348	0.393669	-0.151907	0.151889	6820431F20Rik	RIKEN cDNA 6820431F20 gene
1	10457273	-0.0349053	0.229116	-0.467594	-0.0520951	Kif5b	kinesin family member 5B
1	10457331	-0.113398	0.681498	-0.698778	-0.0091833	Mzt1	mitotic spindle organizing protein 1
1	10457465	-0.131209	0.595453	-0.443962	-0.0225536	Esco1	establishment of sister chromatid cohesion N-acetyltransferase 1
1	10457844	-0.0378814	0.281576	-0.163821	-0.00949779	Zfp24	zinc finger protein 24
1	10457853	-0.00469329	0.36047	-0.121815	-0.247761	Ino80c	INO80 complex subunit C
1	10457959	0.0525892	1.66255	-0.224446	-0.281175	Sft2d3	SFT2 domain containing 3
1	10458033	-0.249996	0.813878	-0.178678	0.231291	Stard4	StAR-related lipid transfer (START) domain containing 4
1	10458098	-0.0428624	0.724429	-0.157113	-0.490343	Fam13b	family with sequence similarity 13, member B
1	10458213	-0.0194586	0.636473	-0.0354499	-0.207395	Etf1	eukaryotic translation termination factor 1
1	10458283	-0.0542257	0.17544	-0.194441	-0.0879398	Prob1	proline rich basic protein 1
1	10458314	0.0619167	0.933318	0.106942	-0.0737672	Tmem173	transmembrane protein 173
1	10458424	-0.0496064	0.809013	0.063407	-0.047343	Taf7	TATA-box binding protein associated factor 7
1	10458607	-0.0530492	0.32495	-0.130119	0.0147685	Lars	leucyl-tRNA synthetase
1	10458731	-0.166018	0.615239	-0.409286	-0.120787	Mcc	mutated in colorectal cancers
1	10458804	-0.162856	0.1799	-0.102523	-0.137474
1	10458834	0.11698	0.710063	0.152313	-0.309807	Atg12	autophagy related 12
1	10459389	-0.0330782	0.322869	-0.267618	-0.281046	Amd1	S-adenosylmethionine decarboxylase 1
1	10459552	-0.245336	0.338226	-0.455265	0.20614	Spire1	spire type actin nucleation factor 1
1	10459576	-0.00604853	0.235886	-0.141464	-0.218799	Cep76	centrosomal protein 76
1	10459590	-0.0741432	0.315534	-0.450833	0.0650597	Ptpn2	protein tyrosine phosphatase, non-receptor type 2
1	10459643	0.0622152	0.73056	-0.226213	-0.292543	4930503L19Rik	RIKEN cDNA 4930503L19 gene
1	10459772	-0.196688	0.347582	-0.293369	0.35447	Lipg	lipase, endothelial
1	10459844	-0.0223975	0.366103	0.0494999	-0.149072	Haus1	HAUS augmin-like complex, subunit 1
1	10459912	-0.138245	0.443994	-0.532529	-0.286619	Adnp2	ADNP homeobox 2
1	10459944	-0.253521	0.290048	-0.0489297	0.0489242	Nfatc1	nuclear factor of activated T cells, cytoplasmic, calcineurin dependent 1
1	10460108	0.0200722	0.687141	-0.103065	0.0814552	Gnpnat1	glucosamine-phosphate N-acetyltransferase 1
1	10460118	0.0170167	0.508583	-0.642481	-0.177945	Socs6	suppressor of cytokine signaling 6
1	10460202	-0.123264	0.403615	-0.373681	0.223559	Kmt5b	lysine methyltransferase 5B
1	10460221	-0.236448	0.828261	-0.25899	0.101519	Chka	choline kinase alpha
1	10460513	-0.103862	0.271818	-0.132556	-0.118425	B4gat1	beta-1,4-glucuronyltransferase 1
1	10460573	0.038522	0.297033	-0.00454134	-0.309176	Eif1ad	eukaryotic translation initiation factor 1A domain containing
1	10460631	-0.0957817	0.348756	0.0622967	-0.0907519	Rela	v-rel reticuloendotheliosis viral oncogene homolog A (avian)
1	10460738	0.0543712	0.451556	0.0219656	-0.0684851	Cdca5	cell division cycle associated 5
1	10461078	-0.100972	0.348436	0.105886	-0.401451	Atl3	atlastin GTPase 3
1	10461154	0.0862166	0.590511	-0.329178	-0.256782	Snhg1	small nucleolar RNA host gene 1
1	10461160	0.00556586	0.247268	-0.233728	0.305304
1	10461217	-0.0187432	0.190009	-0.0934813	-0.0797251	Zbtb3	zinc finger and BTB domain containing 3
1	10461251	0.0107997	0.263672	-0.140167	-0.307345	Lrrn4cl	LRRN4 C-terminal like
1	10461334	-0.0679996	0.225524	-0.0393206	-0.126398	Mta2	metastasis-associated gene family, member 2
1	10461354	-0.0944344	0.189128	-0.240583	-0.216882	Tut1	terminal uridylyl transferase 1, U6 snRNA-specific
1	10461671	-0.090698	0.271882	-0.469088	-0.227544	Patl1	protein associated with topoisomerase II homolog 1 (yeast)
1	10461723	0.0885498	0.53738	0.171178	0.0219113	Fam111a	family with sequence similarity 111, member A
1	10461930	-0.0636617	0.428972	-0.478205	-0.0137859	D030056L22Rik	RIKEN cDNA D030056L22 gene
1	10462102	0.030841	0.368327	-0.0510141	-0.0142029	Ptar1	protein prenyltransferase alpha subunit repeat containing 1
1	10462333	-0.00678795	0.300229	-0.232284	0.00699063	Cdc37l1	cell division cycle 37-like 1
1	10462346	0.0163724	0.531669	0.0569406	0.0853083	Rcl1	RNA terminal phosphate cyclase-like 1
1	10462504	-0.148925	0.312236	0.0621733	-0.140436	Minpp1	multiple inositol polyphosphate histidine phosphatase 1
1	10462603	0.261634	0.649396	-0.0383484	-0.0745492	Fas	Fas (TNF receptor superfamily member 6)
1	10462613	0.253948	0.331921	-0.107717	-0.389493	Ifit2	interferon-induced protein with tetratricopeptide repeats 2
1	10462670	-0.0777548	0.16519	-0.395963	-0.159202	Rpp30	ribonuclease P/MRP 30 subunit
1	10462791	-0.0479506	0.254896	-0.275537	0.037673	March5	membrane-associated ring finger (C3HC4) 5
1	10462818	-0.0561529	0.43412	-0.00333993	-0.312995	Hhex	hematopoietically expressed homeobox
1	10462918	-0.0264773	0.607885	0.0193855	0.0770471	Slc35g1	solute carrier family 35, member G1
1	10462973	-0.0313062	0.66059	-0.128237	0.0252152	Hells	helicase, lymphoid specific
1	10463037	-0.0228869	0.394301	0.057586	-0.0378733	Cyp2c39	cytochrome P450, family 2, subfamily c, polypeptide 39
1	10463112	0.0404503	0.960159	0.0934402	-0.250948	Ccnj	cyclin J
1	10463123	-0.100559	0.641493	0.230159	-0.065119	Dntt	deoxynucleotidyltransferase, terminal
1	10463140	-0.108574	0.354449	-0.581278	0.0514442	Lcor	ligand dependent nuclear receptor corepressor
1	10463185	-0.110415	0.286046	-0.0930263	0.0362316	Ubtd1	ubiquitin domain containing 1
1	10463211	-0.0681714	0.365748	-0.0583211	-0.242069	Pi4k2a	phosphatidylinositol 4-kinase type 2 alpha
1	10463404	0.116262	0.560731	0.0682442	0.0107649	Slf2	SMC5-SMC6 complex localization factor 2
1	10463410	-0.0677626	0.400373	-0.237043	-0.113352	Slf2	SMC5-SMC6 complex localization factor 2
1	10463551	-0.13537	0.571933	0.0731695	0.0399277	Elovl3	elongation of very long chain fatty acids (FEN1/Elo2, SUR4/Elo3, yeast)-like 3
1	10463739	0.140973	0.737955	-0.00593937	-0.224759	Taf5	TATA-box binding protein associated factor 5
1	10463803	-0.130256	0.452644	-0.322057	0.174592	Slk	STE20-like kinase
1	10463951	0.0928223	0.392331	0.0683361	-0.040037	Smc3	structural maintenance of chromosomes 3
1	10463997	0.258932	0.725006	0.0215185	-0.959148	Pdcd4	programmed cell death 4
1	10464015	-0.00586193	0.347446	-0.409659	-0.127904	Shoc2	Shoc2, leucine rich repeat scaffold protein
1	10464409	-0.13528	0.366771	-0.387204	-0.0521073	Nanos1	nanos C2HC-type zinc finger 1
1	10464415	0.116509	0.370039	-0.118427	-0.141194	Fam45a	family with sequence similarity 45, member A
1	10464659	0.00592853	0.501761	0.245559	-0.468335	Rad9a	RAD9 checkpoint clamp component A
1	10464819	0.0443366	0.198217	-0.204061	-0.0362471	Rbm14	RNA binding motif protein 14
1	10465651	-0.0261813	0.211733	-0.146567	-0.0334927	Mark2	MAP/microtubule affinity regulating kinase 2
1	10465812	0.0111477	0.317171	-0.0198838	0.0582209	Ttc9c	tetratricopeptide repeat domain 9C
1	10466317	0.0577043	0.291899	-0.148293	-0.126691	Zfp91	zinc finger protein 91
1	10466410	-0.0211708	0.53565	-0.169315	-0.0170803	Psat1	phosphoserine aminotransferase 1
1	10466521	0.273869	0.559441	-0.127988	-0.588988	Gcnt1	glucosaminyl (N-acetyl) transferase 1, core 2
1	10466682	0.0336463	0.29946	-0.354699	0.0371471	Smc5	structural maintenance of chromosomes 5
1	10466839	-0.208548	0.519696	0.144056	0.0113753
1	10466848	-0.0334478	0.314094	0.00144155	-0.00134812	Pum3	pumilio RNA-binding family member 3
1	10466963	-0.0822902	0.478067	-0.50765	-0.0272132	9930021J03Rik	RIKEN cDNA 9930021J03 gene
1	10466972	-0.072968	0.622936	-0.0329871	0.0552275	Ranbp6	RAN binding protein 6
1	10467003	-0.253394	0.577535	-0.356323	0.463823	Ppp1r2-ps3	protein phosphatase 1, regulatory (inhibitor) subunit 2, pseudogene 3
1	10467216	0.102157	0.373252	-0.282704	-0.155595	Cpeb3	cytoplasmic polyadenylation element binding protein 3
1	10467344	-0.0348145	0.643799	-0.156028	-0.159464	Noc3l	NOC3 like DNA replication regulator
1	10467368	-0.0981529	0.627088	-0.414362	0.0609573
1	10467489	-0.0733398	0.591834	-0.280112	-0.20796
1	10467907	-0.0218565	0.70686	0.000641938	-0.103911	Erlin1	ER lipid raft associated 1
1	10467921	-0.0572247	0.591547	-0.680712	0.0416734	Chuk	conserved helix-loop-helix ubiquitous kinase
1	10467941	0.0117371	0.366913	0.00709964	-0.170457	Cwf19l1	CWF19-like 1, cell cycle control (S. pombe)
1	10468089	-0.0580324	0.348384	-0.136842	0.18739	Mgea5	meningioma expressed antigen 5 (hyaluronidase)
1	10468275	0.0623449	0.583821	-0.214455	-0.599622	Pcgf6	polycomb group ring finger 6
1	10468519	-0.0908744	0.629842	0.125854	0.0906663	Smndc1	survival motor neuron domain containing 1
1	10468639	-0.101087	0.351223	-0.172741	0.0962911	Dclre1a	DNA cross-link repair 1A
1	10468653	-0.151277	0.606182	-0.571808	-0.0154231	Ccdc186	coiled-coil domain containing 186
1	10468789	-0.10102	0.240771	-0.416945	-0.0845631	Pdzd8	PDZ domain containing 8
1	10468816	-0.0878651	0.404408	-0.647572	-0.00502571	Cacul1	CDK2 associated, cullin domain 1
1	10468929	0.0445736	0.608293	-0.188814	-0.11207	Nmt2	N-myristoyltransferase 2
1	10468949	0.0298305	0.231458	-0.33341	0.0514961	Dclre1c	DNA cross-link repair 1C
1	10468992	0.0129297	0.283578	-0.130725	-0.187339	Frmd4a	FERM domain containing 4A
1	10469035	-0.0155365	0.493795	-0.212812	-0.361848	Sephs1	selenophosphate synthetase 1
1	10469083	0.00360184	0.863832	-0.025845	-0.171272	Upf2	UPF2 regulator of nonsense transcripts homolog (yeast)
1	10469425	-0.052213	0.695556	-0.291131	-0.0527073	Arl5b	ADP-ribosylation factor-like 5B
1	10469514	-0.182839	0.58831	-0.387281	0.0559285	Bmi1	Bmi1 polycomb ring finger oncogene
1	10469720	-0.0335685	0.260586	-0.46012	-0.149598	Acbd5	acyl-Coenzyme A binding domain containing 5
1	10469987	0.0451367	0.333154	0.0043273	-0.130303	Man1b1	mannosidase, alpha, class 1B, member 1
1	10470314	0.195882	0.594807	0.264269	-0.133994
1	10470427	-0.0562155	0.477151	0.131176	-0.0369218	Wdr5	WD repeat domain 5
1	10470584	-0.0264867	0.346207	0.0474331	-0.104474	Tsc1	tuberous sclerosis 1
1	10470628	-0.0314102	0.1851	-0.126275	0.0576696	Ddx31	DEAD/H (Asp-Glu-Ala-Asp/His) box polypeptide 31
1	10470893	-0.0405429	0.365039	-0.142876	0.0991597	Set	SET nuclear oncogene
1	10470973	-0.0377053	0.232275	-0.111493	-0.216766	Nup188	nucleoporin 188
1	10471072	-0.0217799	0.450129	0.112263	0.0346994	Tor1b	torsin family 1, member B
1	10471129	0.0173178	0.758856	0.00934777	-0.179568	Ncs1	neuronal calcium sensor 1
1	10471438	-0.0835774	0.298959	-0.0516604	-0.110432	Dpm2	dolichol-phosphate (beta-D) mannosyltransferase 2
1	10471844	0.052707	0.560831	0.213147	-0.228719	Nek6	NIMA (never in mitosis gene a)-related expressed kinase 6
1	10471953	-0.0148538	0.535156	-0.409092	-0.14842	Acvr2a	activin receptor IIA
1	10471978	0.016458	0.641897	-0.371885	-0.0787389	Epc2	enhancer of polycomb homolog 2
1	10472095	0.0174348	0.520834	0.138773	-0.0954497	Bloc1s2	biogenesis of lysosomal organelles complex-1, subunit 2
1	10472128	0.119807	0.619693	-0.506006	-0.273899	Arl6ip6	ADP-ribosylation factor-like 6 interacting protein 6
1	10472195	-0.0430999	0.202201	-0.0938035	-0.070021	Nudt15	nudix (nucleoside diphosphate linked moiety X)-type motif 15
1	10472277	0.132811	0.70813	-0.465201	-0.349512	March7	membrane-associated ring finger (C3HC4) 7
1	10472570	-0.0680414	0.205593	-0.247646	-0.0912108	Ppig	peptidyl-prolyl isomerase G (cyclophilin G)
1	10472589	-0.0493691	0.345121	-0.165623	-0.291325	Phospho2	phosphatase, orphan 2
1	10472605	-0.0332752	0.32758	-0.162972	0.128247	Ssb	Sjogren syndrome antigen B
1	10472630	-0.0827278	0.321275	-0.471129	-0.0981101	Ubr3	ubiquitin protein ligase E3 component n-recognin 3
1	10472933	0.0327895	0.275694	-0.321832	0.0161359	Scrn3	secernin 3
1	10473008	0.223943	0.220005	-0.535449	-0.275733	Hnrnpa3	heterogeneous nuclear ribonucleoprotein A3
1	10473045	-0.101789	0.809467	0.0824642	-0.0340695	Rbm45	RNA binding motif protein 45
1	10473097	-0.0578976	0.463069	-0.126879	-0.093653	Plekha3	pleckstrin homology domain-containing, family A (phosphoinositide binding specific) member 3
1	10473160	-0.192992	0.391634	-0.403764	0.112859	Itprid2	ITPR interacting domain containing 2
1	10473221	-0.132059	0.278285	-0.0645293	0.040525
1	10473312	-0.0435199	0.393138	-0.559942	-0.00262785	Fam171b	family with sequence similarity 171, member B
1	10473340	0.122537	0.757372	0.0464671	-0.195843	Cwc22	CWC22 spliceosome-associated protein
1	10473356	-0.0663679	0.204498	-0.110024	0.0372634	Ube2l6	ubiquitin-conjugating enzyme E2L 6
1	10473432	-0.116826	0.411311	-0.0910344	0.195912	Tnks1bp1	tankyrase 1 binding protein 1
1	10473487	0.106153	0.477109	0.0519922	0.133171	Olfr1031	olfactory receptor 1031
1	10473547	-0.0356867	0.345342	-0.296217	0.18153	Srp9	signal recognition particle 9
1	10473650	-0.0522116	0.27178	-0.517615	-0.156351	Nup160	nucleoporin 160
1	10474093	0.0670271	0.488601	0.0504797	0.0246802	2810002D19Rik	RIKEN cDNA 2810002D19 gene
1	10474112	-0.0452831	0.471405	-0.474928	-0.0710734	Traf6	TNF receptor-associated factor 6
1	10474377	-0.0664985	0.32733	0.0171518	0.00044912
1	10474411	0.0892329	0.59593	0.00427579	-0.146878	Lin7c	lin-7 homolog C (C. elegans)
1	10474419	-0.0675401	0.824028	-0.611554	-0.570754	Lgr4	leucine-rich repeat-containing G protein-coupled receptor 4
1	10474477	-0.0286011	0.42483	-0.134062	-0.287857
1	10474577	-0.147252	0.432231	-0.433087	0.0122746	Katnbl1	katanin p80 subunit B like 1
1	10474689	-0.072092	0.225072	-0.182926	-0.0195165	Fam98b	family with sequence similarity 98, member B
1	10474851	-0.159061	0.566234	0.172353	0.131582	Bahd1	bromo adjacent homology domain containing 1
1	10474902	-0.0771024	0.417051	-0.052672	-0.0755811	Rad51	RAD51 recombinase
1	10475051	-0.0888744	0.438906	-0.474926	0.121185	Mga	MAX gene associated
1	10475211	-0.103042	0.730365	-0.20611	-0.103408	Haus2	HAUS augmin-like complex, subunit 2
1	10475247	-0.0192534	0.663842	-0.320876	-0.405805	Tmem62	transmembrane protein 62
1	10475293	0.0655672	0.365804	-0.301703	-0.410066	Tubgcp4	tubulin, gamma complex associated protein 4
1	10475350	-0.320179	0.732667	-0.433574	0.0996972	Serf2	small EDRK-rich factor 2
1	10475362	0.0384601	0.287123	0.0562329	-0.232987	Wdr76	WD repeat domain 76
1	10475394	-0.0476206	0.803782	-0.32216	0.0327623	Ctdspl2	CTD (carboxy-terminal domain, RNA polymerase II, polypeptide A) small phosphatase like 2
1	10475405	-0.00440411	0.309239	-0.500204	0.00895799	Eif3j1	eukaryotic translation initiation factor 3, subunit J1
1	10475625	-0.0552872	0.259229	-0.336112	-0.0262478	Eid1	EP300 interacting inhibitor of differentiation 1
1	10475686	0.0371347	0.298232	-0.472391	-0.0926682	Ap4e1	adaptor-related protein complex AP-4, epsilon 1
1	10475957	0.0162863	0.580244	0.124693	-0.118089	Ttl	tubulin tyrosine ligase
1	10475965	0.0159321	0.533822	0.0191897	-0.27718	Polr1b	polymerase (RNA) I polypeptide B
1	10475987	-0.0807647	0.205228	-0.499483	-0.00560778	Setd3	SET domain containing 3
1	10475990	-0.0693324	0.511749	0.113185	0.0580451	Slc20a1	solute carrier family 20, member 1
1	10476093	-0.0121234	0.538274	0.189803	-0.1913	Nop56	NOP56 ribonucleoprotein
1	10476287	0.0709125	0.258753	-0.122761	-0.245093	Pank2	pantothenate kinase 2
1	10476314	-0.248741	0.392239	-0.585716	0.179068	Prnp	prion protein
1	10476362	-0.0493653	0.351785	-0.339881	-0.116172	Mcm8	minichromosome maintenance 8 homologous recombination repair factor
1	10476526	0.0511353	0.374277	-0.0973986	-0.120967	Slx4ip	SLX4 interacting protein
1	10476538	-0.133079	0.324623	-0.351874	-0.0979931	Btbd3	BTB (POZ) domain containing 3
1	10476569	-0.153108	0.221492	-0.339526	-0.00439991	Ndufaf5	NADH:ubiquinone oxidoreductase complex assembly factor 5
1	10476620	0.1094	0.385175	-0.0269193	-0.13521	Snrpb2	U2 small nuclear ribonucleoprotein B
1	10476691	-0.023445	0.679294	-0.325906	0.00818739	Polr3f	polymerase (RNA) III (DNA directed) polypeptide F
1	10476834	-0.113703	0.267002	-0.103877	0.0512727	Xrn2	5'-3' exoribonuclease 2
1	10476900	-0.125986	0.232666	-0.123161	-0.320278	Cstl1	cystatin-like 1
1	10477353	0.000543917	0.164345	-0.449925	-0.204379	Mapre1	microtubule-associated protein, RP/EB family, member 1
1	10477854	0.0316175	0.152647	-0.190706	-0.00931639	Epb41l1	erythrocyte membrane protein band 4.1 like 1
1	10478196	-0.0838998	0.488063	-0.375495	-0.140959	Top1	topoisomerase (DNA) I
1	10478283	-0.150554	0.797486	-0.324763	-0.214116	Mphosph6	M phase phosphoprotein 6
1	10478401	-0.0789366	0.37848	-0.495309	-0.202935	Ttpal	tocopherol (alpha) transfer protein-like
1	10478424	-0.0322208	0.142426	-0.29249	-0.108996	Ywhab	tyrosine 3-monooxygenase/tryptophan 5-monooxygenase activation protein, beta polypeptide
1	10478748	-0.0440929	0.34322	0.00598164	-0.150178	Trp53rkb	transformation related protein 53 regulating kinase B
1	10478897	-0.031735	0.537622	0.137092	0.0214969	Ptpn1	protein tyrosine phosphatase, non-receptor type 1
1	10478907	-0.124102	0.504774	0.0807363	0.136867	Pard6b	par-6 family cell polarity regulator beta
1	10479063	0.0292937	0.292266	-0.211241	-0.274872	Rab22a	RAB22A, member RAS oncogene family
1	10479217	-0.0367709	0.490313	-0.0326697	0.35591	Gm11353	predicted gene 11353
1	10479221	-0.0338812	0.381903	-0.649634	0.0944096	Gm14403	predicted gene 14403
1	10479228	-0.0149271	0.626111	-0.325926	0.0691245
1	10479749	0.00187131	0.764355	-0.0207732	-0.199338	Rpp38	ribonuclease P/MRP 38 subunit
1	10479765	-0.0601049	0.835995	-0.221804	0.0269371	Suv39h2	suppressor of variegation 3-9 2
1	10479794	0.0327691	0.249651	-0.108358	0.0168765	Prpf18	pre-mRNA processing factor 18
1	10480035	-0.0846343	0.456571	-0.0617617	-0.00423875	Pfkfb3	6-phosphofructo-2-kinase/fructose-2,6-biphosphatase 3
1	10480324	-0.0607855	0.77177	-0.179237	-0.0707581	Skida1	SKI/DACH domain containing 1
1	10480760	0.0177459	0.448943	-0.0594804	-0.00847607	Traf2	TNF receptor-associated factor 2
1	10480921	-0.089438	0.142236	-0.31226	-0.126229	Qsox2	quiescin Q6 sulfhydryl oxidase 2
1	10481320	-0.03025	0.505049	-0.338935	-0.109044	Gtf3c4	general transcription factor IIIC, polypeptide 4
1	10481827	0.0350151	0.59198	0.0290178	-0.155053	Zbtb34	zinc finger and BTB domain containing 34
1	10481920	0.0142417	0.306167	-0.370338	-0.302146	Psmd5	proteasome (prosome, macropain) 26S subunit, non-ATPase, 5
1	10482144	-0.0852279	0.276991	-0.581609	-0.140396	Rc3h2	ring finger and CCCH-type zinc finger domains 2
1	10482167	-0.0800685	1.04782	-0.033221	-0.348362	Zbtb6	zinc finger and BTB domain containing 6
1	10482172	0.0455188	0.844778	-0.151581	-0.330031	Zbtb26	zinc finger and BTB domain containing 26
1	10482448	0.0580414	0.285867	-0.460408	-0.243987	Zeb2	zinc finger E-box binding homeobox 2
1	10482687	0.0455491	0.286842	-0.426938	-0.381933	Arl5a	ADP-ribosylation factor-like 5A
1	10482731	-0.0250326	0.337706	-0.580502	-0.121699	Prpf40a	pre-mRNA processing factor 40A
1	10482762	-0.0541005	1.02484	-0.559255	0.0775474	Idi1	isopentenyl-diphosphate delta isomerase
1	10482772	-0.130331	0.756954	0.0702359	-0.34011	Nr4a2	nuclear receptor subfamily 4, group A, member 2
1	10482824	-0.0385752	0.157883	-0.384128	-0.210389	Acvr1	activin A receptor, type 1
1	10483150	0.112616	0.442257	-0.555853	-0.327433	Fign	fidgetin
1	10483521	0.0562632	0.264907	-0.248744	-0.373525	Fastkd1	FAST kinase domains 1
1	10483633	0.0100482	0.744726	-0.156216	-0.121799	Sp3	trans-acting transcription factor 3
1	10483737	0.0416598	0.548181	-0.0180428	-0.0384445	Atf2	activating transcription factor 2
1	10483770	-0.0933948	0.306606	-0.603183	-0.293868	Lnpk	lunapark, ER junction formation factor
1	10483797	-0.0729165	0.311009	-0.0595477	-0.0222332
1	10483809	-0.131031	0.675406	-0.682332	-0.13777	Nfe2l2	nuclear factor, erythroid derived 2, like 2
1	10484457	0.0045993	0.810029	0.185456	-0.302388	Clp1	CLP1, cleavage and polyadenylation factor I subunit
1	10484535	0.0272087	0.541051	0.141351	-0.0971442	Olfr1000	olfactory receptor 1000
1	10484584	-0.00772706	0.244596	-0.143904	0.073677
1	10484894	-0.127633	0.367782	-0.135137	-0.233965	Ptprj	protein tyrosine phosphatase, receptor type, J
1	10485048	-0.00421015	0.472461	-0.0550156	-0.131445	Atg13	autophagy related 13
1	10485361	-0.187572	0.265683	-0.353568	0.126866	B230118H07Rik	RIKEN cDNA B230118H07 gene
1	10485388	0.0404629	0.557812	-0.0734506	-0.0601534	Ldlrad3	low density lipoprotein receptor class A domain containing 3
1	10485483	-0.0105099	0.317298	-0.00842865	-0.0677609	Nat10	N-acetyltransferase 10
1	10485622	-0.0147994	0.678615	-0.712527	-0.113457	Qser1	glutamine and serine rich 1
1	10485624	-0.0136036	1.11037	-0.0469524	-0.491932	Prrg4	proline rich Gla (G-carboxyglutamic acid) 4 (transmembrane)
1	10485635	-0.0971513	0.402538	-0.107675	0.0163829	Eif3m	eukaryotic translation initiation factor 3, subunit M
1	10485674	-0.240884	0.583301	-0.421483	0.0572083	Arl14ep	ADP-ribosylation factor-like 14 effector protein
1	10485963	0.0246238	0.224145	-0.425719	-0.285009	Arhgap11a	Rho GTPase activating protein 11A
1	10486026	-0.103107	0.701326	-0.127569	0.221268	Zfp770	zinc finger protein 770
1	10486172	0.119409	0.451737	0.134497	-0.224793	Rmdn3	regulator of microtubule dynamics 3
1	10486203	0.137168	0.540312	0.00572415	-0.182415	Ino80	INO80 complex subunit
1	10486255	-0.0494388	0.383539	-0.235495	0.149947	Oip5	Opa interacting protein 5
1	10486499	0.103669	0.634572	-0.0380722	-0.297837	Tmem87a	transmembrane protein 87A
1	10486522	-0.0373405	0.237726	-0.474001	0.0146057	Zfp106	zinc finger protein 106
1	10486595	-0.08728	0.290825	-0.293548	-0.141842	Ttbk2	tau tubulin kinase 2
1	10486712	0.0814947	0.720906	0.0688461	-0.304337	Zscan29	zinc finger SCAN domains 29
1	10486858	-0.311607	0.236111	-0.00130967	-0.371127	Mfap1b	microfibrillar-associated protein 1B
1	10487252	0.0417103	0.343623	-0.297512	-0.0441535	Gabpb1	GA repeat binding protein, beta 1
1	10487277	0.00710133	0.55409	-0.682072	-0.28733	Trpm7	transient receptor potential cation channel, subfamily M, member 7
1	10487359	0.056797	0.520245	0.18805	-0.365922	Itpripl1	inositol 1,4,5-triphosphate receptor interacting protein-like 1
1	10487690	-0.107869	0.402115	-0.348992	-0.100695	Fastkd5	FAST kinase domains 5
1	10487879	-0.0970464	0.357752	-0.229609	-0.319708	Rnf24	ring finger protein 24
1	10487906	-0.13394	0.790263	-0.396828	-0.0780414	Slc23a2	solute carrier family 23 (nucleobase transporters), member 2
1	10487927	0.00253025	0.497576	0.131872	-0.0403373	Tmem230	transmembrane protein 230
1	10487930	-0.0513322	0.147127	-0.174638	-0.0717123	Pcna	proliferating cell nuclear antigen
1	10487943	-0.318901	0.196149	-0.295724	-0.0110059
1	10487945	0.123879	0.551574	0.179257	-0.0464374	Gpcpd1	glycerophosphocholine phosphodiesterase 1
1	10488108	0.0783769	0.849709	-0.229922	-0.327622	Esf1	ESF1 nucleolar pre-rRNA processing protein homolog
1	10488147	0.00419356	0.26358	-0.145436	-0.178814	Flrt3	fibronectin leucine rich transmembrane protein 3
1	10488303	0.0205531	0.271054	-0.0846531	0.068966	Crnkl1	crooked neck pre-mRNA splicing factor 1
1	10488387	0.352074	0.41049	-0.0131764	-0.354642	Napb	N-ethylmaleimide sensitive fusion protein attachment protein beta
1	10488441	-0.130037	0.557994	-0.563314	-0.11781	Zfp120	zinc finger protein 120
1	10488465	-0.288006	0.304103	-0.280479	0.0204394	Zfp345	zinc finger protein 345
1	10488472	-0.0518763	0.370745	-0.0584746	-0.0554558	Apmap	adipocyte plasma membrane associated protein
1	10488550	-0.0161227	0.500459	0.107188	0.0047206	Nanp	N-acetylneuraminic acid phosphatase
1	10488687	-0.0564584	0.558737	0.161373	0.0386819	Pdrg1	p53 and DNA damage regulated 1
1	10488806	0.00367583	0.56112	-0.294315	0.0358086	Eif2s2	eukaryotic translation initiation factor 2, subunit 2 (beta)
1	10488982	0.040883	0.33603	-0.101843	-0.0645635	Cpne1	copine I
1	10489041	0.0166682	0.661785	-0.324914	0.199965	Pdcd10	programmed cell death 10
1	10489051	0.219266	0.530542	-0.212167	-0.366006	5730471H19Rik	RIKEN cDNA 5730471H19 gene
1	10489053	0.0123491	1.01573	-0.142277	0.295321	4930518I15Rik	RIKEN cDNA 4930518I15 gene
1	10489078	0.0608276	0.383951	0.0783392	-0.130342	Dsn1	DSN1 homolog, MIS12 kinetochore complex component
1	10489719	-0.137088	0.835295	0.0508473	0.189442	Trp53rka	transformation related protein 53 regulating kinase A
1	10489870	-0.140507	0.244559	-0.224961	-0.124519
1	10489891	-0.0212768	0.402862	-0.145083	-0.211746	B4galt5	UDP-Gal:betaGlcNAc beta 1,4-galactosyltransferase, polypeptide 5
1	10489904	-0.0306786	0.639737	0.173636	-0.101454	Spata2	spermatogenesis associated 2
1	10489936	0.0301333	0.291322	-0.457365	-0.0388367	Adnp	activity-dependent neuroprotective protein
1	10489946	-0.0684711	0.446528	0.0744133	0.0732537	Dpm1	dolichol-phosphate (beta-D) mannosyltransferase 1
1	10490053	0.00516481	0.27682	0.00866213	-0.259888	Zfp217	zinc finger protein 217
1	10490078	0.0782415	0.356256	0.120103	-0.348	Sumo1	small ubiquitin-like modifier 1
1	10490232	-0.0150495	0.664778	-0.0321386	0.346163
1	10490246	0.0866238	0.85497	0.142213	0.0216281	Gm14326	predicted gene 14326
1	10490273	-0.00447116	0.499756	-0.603102	-0.255061	Gm14305	predicted gene 14305
1	10490276	0.0548739	0.281042	-0.236538	0.0468652	Gm14432	predicted gene 14432
1	10490291	0.118576	0.458643	-0.112274	-0.057138	Gm14434	predicted gene 14434
1	10490294	-0.0225442	0.346576	-0.345333	0.0413272	Gm14434	predicted gene 14434
1	10490299	-0.0366598	0.850801	0.111663	-0.349744	Zfp972	zinc finger protein 972
1	10490302	-0.16186	1.10556	-0.849005	-0.347192	Zfp931	zinc finger protein 931
1	10490352	-0.0991832	0.289257	-0.251441	0.0301176	Taf4	TATA-box binding protein associated factor 4
1	10490770	-0.077223	0.399115	0.0948605	-0.211038
1	10490773	-0.0968466	0.33899	-0.0181028	0.0935824	Hnrnph2	heterogeneous nuclear ribonucleoprotein H2
1	10490815	-0.0226258	0.488079	-0.0996335	-0.284348
1	10490826	0.00161834	0.959314	-0.274863	-0.32712	Zbtb10	zinc finger and BTB domain containing 10
1	10490903	-0.13136	0.142883	-0.132783	-0.0808574	Car13	carbonic anhydrase 13
1	10490986	0.0608596	0.218378	-0.211427	-0.0155313	4632415L05Rik	RIKEN cDNA 4632415L05 gene
1	10491038	0.0334847	0.372536	-0.569527	-0.220147	Tbl1xr1	transducin (beta)-like 1X-linked receptor 1
1	10491231	0.0657279	0.597295	0.129035	-0.330729	Mynn	myoneurin
1	10491261	0.0252286	0.335504	-0.359656	-0.172148	Sec62	SEC62 homolog (S. cerevisiae)
1	10491279	-0.0180082	0.372621	-0.227293	-0.225284	Prkci	protein kinase C, iota
1	10491300	-0.238208	0.607129	-0.164809	0.133594	Skil	SKI-like
1	10491329	0.0303178	0.289661	-0.368931	-0.16782	4930429B21Rik	RIKEN cDNA 4930429B21 gene
1	10491354	-0.129135	0.259977	-0.361197	-0.0592086	Zfp639	zinc finger protein 639
1	10491455	0.0355625	0.213836	-0.177147	-0.12783	Fxr1	fragile X mental retardation gene 1, autosomal homolog
1	10491695	0.0298358	0.484611	-0.141072	-0.180167	Bbs12	Bardet-Biedl syndrome 12 (human)
1	10491805	0.0264337	0.499703	-0.479926	-0.0993322	Plk4	polo like kinase 4
1	10491860	0.0434743	0.348804	0.0433241	-0.265381	Jade1	jade family PHD finger 1
1	10491877	0.151592	0.342559	-0.597728	-0.218067	D3Ertd751e	DNA segment, Chr 3, ERATO Doi 751, expressed
1	10491915	-0.250392	0.319809	-0.158654	0.194613	Noct	nocturnin
1	10491922	0.100168	0.373222	-0.301076	-0.318243	Naa15	N(alpha)-acetyltransferase 15, NatA auxiliary subunit
1	10491960	-0.0675976	0.402387	0.016485	-0.0276549
1	10491977	0.00948109	0.454896	0.137214	-0.203827	Proser1	proline and serine rich 1
1	10492049	0.118242	0.491115	-0.0167533	-0.412203	Supt20	suppressor of Ty 20
1	10492195	0.095912	0.394275	-0.0070235	-0.117792	Tsc22d2	TSC22 domain family, member 2
1	10492436	-0.151885	0.216294	-0.320623	-0.060377
1	10492499	0.0216904	0.424891	-0.431168	-0.303135	Mfsd1	major facilitator superfamily domain containing 1
1	10492582	0.0939069	0.480487	-0.18926	-0.0213718
1	10492598	0.0336363	0.238693	-0.310083	-0.165248	Nmd3	NMD3 ribosome export adaptor
1	10492997	0.0655048	0.564625	0.0954018	-0.269951	Etv3	ets variant 3
1	10493103	-0.0419291	0.654546	-0.179171	-0.176583	Isg20l2	interferon stimulated exonuclease gene 20-like 2
1	10493245	-0.10456	0.282168	-0.205107	-0.154385	Mex3a	mex3 RNA binding family member A
1	10493347	0.0471564	0.293732	-0.235754	-0.087083	Ash1l	ASH1 like histone lysine methyltransferase
1	10493530	-0.123526	0.220449	-0.161873	-0.00712808	Pygo2	pygopus 2
1	10493565	0.227049	0.393275	0.0287318	-0.12078	Adar	adenosine deaminase, RNA-specific
1	10493585	0.075092	0.300817	0.0739723	-0.336245	Ube2q1	ubiquitin-conjugating enzyme E2Q family member 1
1	10493660	-0.0410466	1.10814	-0.0101439	0.108359	Nup210l	nucleoporin 210-like
1	10493664	-0.043104	0.933577	-0.232432	0.0186783	Nup210l	nucleoporin 210-like
1	10493670	0.17501	0.648436	0.0996242	-0.0264471	Nup210l	nucleoporin 210-like
1	10493709	-0.100165	0.365989	-0.0689911	-0.0999391	Slc39a1	solute carrier family 39 (zinc transporter), member 1
1	10494092	-0.0591038	0.229161	-0.273405	-0.174702	Pogz	pogo transposable element with ZNF domain
1	10494160	0.178129	0.411679	-0.149276	-0.0847879	Tmod4	tropomodulin 4
1	10494306	0.0144684	0.593372	-0.0841774	-0.168577	Mcl1	myeloid cell leukemia sequence 1
1	10494388	-0.00997418	0.281478	-0.426042	-0.310794	Hist2h2be	histone cluster 2, H2be
1	10494583	0.0149393	0.334171	-0.182709	-0.0769791	Sec22b	SEC22 homolog B, vesicle trafficking protein
1	10494595	-0.0392913	0.189815	-0.323639	-0.160177	Notch2	notch 2
1	10494839	0.0174111	0.230677	-0.526803	-0.0482875	Csde1	cold shock domain containing E1, RNA binding
1	10494857	-0.022297	0.512321	-0.205951	-0.27537	Nras	neuroblastoma ras oncogene
1	10494924	0.0744463	0.362408	-0.325337	-0.231582	Trim33	tripartite motif-containing 33
1	10495120	0.142041	0.509815	0.140033	-0.272859	Ovgp1	oviductal glycoprotein 1
1	10495173	0.0397608	0.617154	-0.0282005	-0.0273544	Lrif1	ligand dependent nuclear receptor interacting factor 1
1	10495340	-0.00424719	0.482542	0.143361	-0.254026	Taf13	TATA-box binding protein associated factor 13
1	10495539	0.0723294	0.280742	-0.205658	-0.0919003	Extl2	exostoses (multiple)-like 2
1	10495675	0.00964379	0.177598	-0.257191	0.01693	F3	coagulation factor III
1	10495826	-0.0757594	0.364719	-0.129065	-0.178682	1810037I17Rik	RIKEN cDNA 1810037I17 gene
1	10495945	0.118219	0.253547	-0.0948627	-0.167029	Zgrf1	zinc finger, GRF-type containing 1
1	10495967	-0.0107944	0.641748	-0.014281	-0.206706	Tifa	TRAF-interacting protein with forkhead-associated domain
1	10496159	0.0303656	0.392142	-0.117457	-0.316526	Ints12	integrator complex subunit 12
1	10496295	0.0292572	0.319793	-0.291172	0.000892367	Ube2d3	ubiquitin-conjugating enzyme E2D 3
1	10496397	-0.0970456	0.367922	-0.450257	0.0927946	Lamtor3	late endosomal/lysosomal adaptor, MAPK and MTOR activator 3
1	10496405	-0.0976726	0.190191	-0.45115	-0.128946
1	10496727	0.0327341	0.279276	-0.566723	-0.130458	Ddah1	dimethylarginine dimethylaminohydrolase 1
1	10496737	-0.10552	0.71464	-0.557074	0.0151578	Bcl10	B cell leukemia/lymphoma 10
1	10496822	-0.00447152	0.516772	-0.0100748	-0.151839	Gng5	guanine nucleotide binding protein (G protein), gamma 5
1	10496837	0.131257	0.244541	-0.305057	-0.303228	Ttll7	tubulin tyrosine ligase-like family, member 7
1	10496892	0.0134414	0.430823	-0.0877033	0.078551	Fubp1	far upstream element (FUSE) binding protein 1
1	10496946	0.0198701	0.489972	0.102098	-0.105591	Zzz3	zinc finger, ZZ domain containing 3
1	10497048	-0.320398	0.221477	-0.105658	0.0518692
1	10497066	0.0125277	0.42762	-0.275829	-0.0851753	Zranb2	zinc finger, RAN-binding domain containing 2
1	10497309	-0.0697437	0.732983	-0.124083	-0.170675	Snx16	sorting nexin 16
1	10497399	-0.00409873	0.226915	-0.360005	-0.0293979	Pde7a	phosphodiesterase 7A
1	10497673	0.0733244	0.220936	-0.205937	-0.121177	Zmat3	zinc finger matrin type 3
1	10497703	-0.0831779	0.364238	-0.0643617	-0.254362	Mrpl47	mitochondrial ribosomal protein L47
1	10497765	0.0175237	0.394035	-0.4108	-0.14848	Dcun1d1	DCN1, defective in cullin neddylation 1, domain containing 1 (S. cerevisiae)
1	10497931	0.0515726	0.14647	-0.218598	-0.0683842	Cflar	CASP8 and FADD-like apoptosis regulator
1	10497944	0.0592501	0.253692	-0.276915	-0.277696	Mfsd8	major facilitator superfamily domain containing 8
1	10497996	0.07888	0.729659	0.2322	-0.10959	Ikzf5	IKAROS family zinc finger 5
1	10498146	0.059396	0.665887	0.24958	-0.122609	Nhlrc3	NHL repeat containing 3
1	10498160	0.0469336	0.272803	-0.282415	-0.337309	Ufm1	ubiquitin-fold modifier 1
1	10498309	0.199309	0.475909	-0.223885	-0.304544	Pfn2	profilin 2
1	10498319	0.0253126	0.226565	-0.165938	-0.144782	Serp1	stress-associated endoplasmic reticulum protein 1
1	10498446	-0.287197	0.289384	-0.159254	-0.107469	Gpr149	G protein-coupled receptor 149
1	10498485	0.0730168	0.24277	-0.439037	-0.0548553	Slc33a1	solute carrier family 33 (acetyl-CoA transporter), member 1
1	10498620	-0.0476597	0.506715	-0.327386	-0.105072	Trim59	tripartite motif-containing 59
1	10498623	0.00638696	0.55951	-0.184514	-0.0584013	Kpna4	karyopherin (importin) alpha 4
1	10498797	-0.0502078	0.526165	0.224288	-0.139628
1	10498827	-0.247854	1.07953	-0.717239	0.0761369	Fnip2	folliculin interacting protein 2
1	10498998	-0.000804954	0.182064	-0.491531	-0.105811	Tmem131l	transmembrane 131 like
1	10499062	0.167394	0.399648	0.0873261	-0.229371	Fhdc1	FH2 domain containing 1
1	10499080	-0.137296	0.513334	-0.532106	-0.0790502	Arfip1	ADP-ribosylation factor interacting protein 1
1	10499372	0.075778	0.615185	0.302036	-0.414898	Slc25a44	solute carrier family 25, member 44
1	10499881	-0.0290602	0.252662	-0.0483465	-0.0617456	Rpl3	ribosomal protein L3
1	10499899	-0.994341	1.48686	-1.09074	0.0663697	Sprr1a	small proline-rich protein 1A
1	10499979	0.0272524	0.207579	-0.206173	-0.0935671	Gm4778	predicted gene 4778
1	10500069	0.0236495	1.14162	-0.0699803	-0.132087	Pip5k1a	phosphatidylinositol-4-phosphate 5-kinase, type 1 alpha
1	10500237	0.0383049	0.321526	-0.59761	-0.156996	Rprd2	regulation of nuclear pre-mRNA domain containing 2
1	10500412	0.0893014	0.276956	-0.488619	-0.467184	Gpr89	G protein-coupled receptor 89
1	10500524	-0.0625897	0.24953	0.0211395	-0.280802
1	10500813	-0.0255941	0.153907	-0.380963	-0.133352	Hipk1	homeodomain interacting protein kinase 1
1	10500837	0.0179958	0.661307	-0.00459543	-0.322218	Dclre1b	DNA cross-link repair 1B
1	10500928	0.00488717	0.165178	-0.42893	-0.169968	Capza1	capping protein (actin filament) muscle Z-line, alpha 1
1	10500948	-0.151857	0.22884	-0.221974	0.0894989	Cttnbp2nl	CTTNBP2 N-terminal like
1	10500976	-0.0519679	0.199591	-0.36437	-0.096487	Rap1a	RAS-related protein 1a
1	10501164	0.336569	0.670717	0.206335	-0.754333	Csf1	colony stimulating factor 1 (macrophage)
1	10501265	0.0224434	0.63519	-0.340879	-0.241891	Gnai3	guanine nucleotide binding protein (G protein), alpha inhibiting 3
1	10501420	-0.0358394	0.310618	-0.615638	-0.0564998	Stxbp3	syntaxin binding protein 3
1	10501567	0.0958632	0.371001	-0.185158	-0.114434	Rnpc3	RNA-binding region (RNP1, RRM) containing 3
1	10501676	0.0812929	0.7045	-0.420201	-0.618571	Mfsd14a	major facilitator superfamily domain containing 14A
1	10501762	0.106039	0.26747	-0.118767	-0.295511	Snx7	sorting nexin 7
1	10501778	0.104231	0.407653	-0.232693	-0.291647	Ptbp2	polypyrimidine tract binding protein 2
1	10501802	-0.0617895	0.704133	-0.731415	-0.214772	Tmem56	transmembrane protein 56
1	10501879	-0.0988202	0.911516	-0.630582	0.0630713	Usp53	ubiquitin specific peptidase 53
1	10501903	0.162118	0.317928	-0.324845	-0.296527	Synpo2	synaptopodin 2
1	10501909	0.0490917	0.2214	-0.411429	-0.0675875	Mettl14	methyltransferase like 14
1	10502029	0.0486379	0.523593	0.173825	-0.123236	Larp7	La ribonucleoprotein domain family, member 7
1	10502058	0.14725	0.40695	0.0678764	-0.357529	Ap1ar	adaptor-related protein complex 1 associated regulatory protein
1	10502273	0.287628	0.402635	-0.129987	-0.398557	Arhgef38	Rho guanine nucleotide exchange factor (GEF) 38
1	10502299	-0.0489556	0.362361	-0.267293	-0.0756826	Nfkb1	nuclear factor of kappa light polypeptide gene enhancer in B cells 1, p105
1	10502417	-0.103341	0.34106	0.101882	-0.213774	2410002F23Rik	RIKEN cDNA 2410002F23 gene
1	10502484	-0.0536742	0.43386	-0.445097	-0.136123	Pkn2	protein kinase N2
1	10502522	0.0057462	0.208086	-0.487954	-0.139158	Hs2st1	heparan sulfate 2-O-sulfotransferase 1
1	10502714	0.0963763	0.289815	-0.101451	-0.196613	Rpf1	ribosome production factor 1 homolog
1	10502770	0.281926	0.663966	-0.478404	-0.248271	Adgrl2	adhesion G protein-coupled receptor L2
1	10502772	0.324365	0.779351	-0.132853	-0.679826	Adgrl2	adhesion G protein-coupled receptor L2
1	10502934	0.141138	0.401319	0.0948853	-0.165655	Rabggtb	Rab geranylgeranyl transferase, b subunit
1	10503010	-0.040224	0.417209	-0.266822	-0.0678049	Fpgt	fucose-1-phosphate guanylyltransferase
1	10503085	0.0707476	0.295951	-0.597097	-0.383564	Tgs1	trimethylguanosine synthase 1
1	10503134	-0.0432911	0.176777	-0.421356	-0.138441	Sdcbp	syndecan binding protein
1	10503148	0.0112469	0.275312	-0.246098	0.0765938
1	10503188	0.220766	0.202985	-0.269237	-0.116141	Chd7	chromodomain helicase DNA binding protein 7
1	10503196	0.45146	0.492076	0.101729	-0.12122	Chd7	chromodomain helicase DNA binding protein 7
1	10503259	0.296078	0.607483	0.119218	-0.436707	Trp53inp1	transformation related protein 53 inducible nuclear protein 1
1	10503281	-0.111351	0.580198	0.138387	0.153889
1	10503303	-0.0384573	0.201079	-0.0447338	-0.156661	Virma	vir like m6A methyltransferase associated
1	10503359	0.107138	1.2918	-0.324029	0.203573	Rbm12b2	RNA binding motif protein 12 B2
1	10503410	0.0133302	0.230543	-0.436032	-0.24264	Tmem64	transmembrane protein 64
1	10503534	-0.0189925	0.248632	-0.435085	-0.304569	Ccnc	cyclin C
1	10503680	0.0184853	0.270189	-0.575118	-0.218814	Map3k7	mitogen-activated protein kinase kinase kinase 7
1	10503711	-0.0388244	0.70215	-0.0108274	-0.0365589	Casp8ap2	caspase 8 associated protein 2
1	10503828	0.0949833	0.622897	0.0180276	-0.262	Lyrm2	LYR motif containing 2
1	10503845	0.0690282	0.275371	-0.22306	-0.110903	Ube2j1	ubiquitin-conjugating enzyme E2J 1
1	10503995	-0.104788	0.492164	0.0623505	0.0294491	Dnaja1	DnaJ heat shock protein family (Hsp40) member A1
1	10504056	-0.0369253	0.496584	-0.201574	-0.101641	Ubap1	ubiquitin-associated protein 1
1	10504551	-0.0385082	0.24572	-0.0555931	-0.245252	Trmt10b	tRNA methyltransferase 10B
1	10504703	-0.0199576	0.285995	-0.517575	-0.144708	Ncbp1	nuclear cap binding protein subunit 1
1	10504751	0.0245045	0.407495	0.0348812	0.140598
1	10504817	-0.039281	0.553697	-0.499803	-0.023356	Tgfbr1	transforming growth factor, beta receptor I
1	10504838	-0.326039	0.934471	-0.183803	-0.0389149	Nr4a3	nuclear receptor subfamily 4, group A, member 3
1	10504918	0.205384	0.954499	-0.0189291	-0.185432	Zfp189	zinc finger protein 189
1	10505030	0.0453151	0.721112	0.0725192	-0.260048	Fsd1l	fibronectin type III and SPRY domain containing 1-like
1	10505172	0.0254422	0.388918	-0.0171038	0.0478568	Dnajc25	DnaJ heat shock protein family (Hsp40) member C25
1	10505187	-0.0578826	1.29994	-0.38247	-0.413782	Ugcg	UDP-glucose ceramide glucosyltransferase
1	10505512	-0.0967422	0.516995	-0.0669091	0.181748	Trim32	tripartite motif-containing 32
1	10505894	0.0839229	0.236502	-0.0576686	-0.200191	Mtap	methylthioadenosine phosphorylase
1	10505954	0.0765639	0.182737	-0.125044	-0.0244613	Tek	TEK receptor tyrosine kinase
1	10506004	-0.0661872	0.238233	-0.200293	0.18245	Hook1	hook microtubule tethering protein 1
1	10506118	0.0555452	0.807565	0.0232781	-0.300332	Usp1	ubiquitin specific peptidase 1
1	10506170	0.149573	0.380391	-0.187523	0.202429	Efcab7	EF-hand calcium binding domain 7
1	10506397	0.0897388	0.746572	-0.205674	-0.117338	Mier1	MEIR1 treanscription regulator
1	10506591	-0.110495	0.385305	-0.205655	-0.227819	Pars2	prolyl-tRNA synthetase (mitochondrial)(putative)
1	10506714	-0.0863246	0.485275	-0.0398696	0.0203929
1	10506736	-0.178102	0.213383	-0.252002	0.0853435	Magoh	mago homolog, exon junction complex core component
1	10506781	-0.0756658	0.170872	-0.395107	-0.221483	Coa7	cytochrome c oxidase assembly factor 7
1	10506786	0.0360156	0.396971	-0.403138	-0.0500304	Tut4	terminal uridylyl transferase 4
1	10506880	0.0315521	0.540739	-0.0792471	-0.324808	Kti12	KTI12 homolog, chromatin associated
1	10506929	0.185978	0.371607	-0.0892372	-0.421195	Calr4	calreticulin 4
1	10507286	-0.0159821	0.304865	-0.426012	-0.237856	Ipp	IAP promoted placental gene
1	10507299	-0.0241163	0.418875	-0.0692601	0.0242014	Gpbp1l1	GC-rich promoter binding protein 1-like 1
1	10507539	-0.0826357	0.321934	-0.167826	-0.0417077	Elovl1	elongation of very long chain fatty acids (FEN1/Elo2, SUR4/Elo3, yeast)-like 1
1	10507804	0.128472	0.658438	0.230772	-0.242558	Trit1	tRNA isopentenyltransferase 1
1	10507894	-0.166618	0.690834	-0.356506	-0.0910854	Rragc	Ras-related GTP binding C
1	10507961	0.0541813	0.38125	-0.164556	-0.178061	Mtf1	metal response element binding transcription factor 1
1	10508019	-0.0375312	0.418899	-0.158692	-0.0088575	Gnl2	guanine nucleotide binding protein-like 2 (nucleolar)
1	10508420	-0.0168629	0.41655	0.111146	-0.0854648	Yars	tyrosyl-tRNA synthetase
1	10508465	-0.127113	0.539242	-0.466208	-0.0172893	Marcksl1	MARCKS-like 1
1	10508619	0.0238852	0.368745	-0.112069	-0.0922912	Pum1	pumilio RNA-binding family member 1
1	10508805	0.00939415	0.169785	-0.0981559	-0.0793576	Wasf2	WAS protein family, member 2
1	10508829	-0.0940857	0.203414	-0.134975	0.0669977	Map3k6	mitogen-activated protein kinase kinase kinase 6
1	10509113	-0.0166322	0.684148	-0.280676	-0.248633	Srsf10	serine/arginine-rich splicing factor 10
1	10509161	-0.128928	0.183467	-0.0980152	-0.135028
1	10509218	0.0331983	0.537948	0.0863329	-0.121877	Zfp46	zinc finger protein 46
1	10509246	-0.00585954	0.387272	-0.5423	-0.0082158	Luzp1	leucine zipper protein 1
1	10509930	0.00875578	0.344575	-0.259703	-0.115171	Fbxo42	F-box protein 42
1	10510061	-0.074705	0.476983	-0.244	-0.167876	Pramef8	PRAME family member 8
1	10510178	-0.0218774	0.139634	-0.297029	-0.125335	Zfp992	zinc finger protein 992
1	10510201	-0.0689918	0.245356	-0.0774839	-0.101176	Rex2	reduced expression 2
1	10510254	0.0587624	0.273711	-0.487438	-0.105859	Fv1	Friend virus susceptibility 1
1	10510260	-0.457465	0.819518	-0.0206945	0.27956	Nppb	natriuretic peptide type B
1	10510270	-0.0397457	0.176312	-0.115699	0.0375078	Mthfr	methylenetetrahydrofolate reductase
1	10510391	0.0766313	0.493478	0.193499	-0.3775	Srm	spermidine synthase
1	10510464	0.142714	0.558578	0.0779492	-0.385076	Lzic	leucine zipper and CTNNBIP1 domain containing
1	10510624	-0.0753808	0.366223	-0.167587	-0.00277749	Klhl21	kelch-like 21
1	10510982	0.228932	0.441891	0.210794	-0.390414	Pex10	peroxisomal biogenesis factor 10
1	10511311	-0.0338042	0.423539	-0.486234	-0.0737363	Tmem68	transmembrane protein 68
1	10511368	0.0129238	0.235735	-0.522515	-0.168142	Impad1	inositol monophosphatase domain containing 1
1	10511694	0.0574318	0.480818	-0.0615074	-0.309227	Osgin2	oxidative stress induced growth inhibitor family member 2
1	10511703	0.0241196	0.250699	-0.502346	-0.194638	Ripk2	receptor (TNFRSF)-interacting serine-threonine kinase 2
1	10511725	0.0279521	0.337382	-0.498849	-0.0687228	Cyb5r4	cytochrome b5 reductase 4
1	10511935	-0.284155	0.523536	-0.463017	0.20817	Pnrc1	proline-rich nuclear receptor coactivator 1
1	10512061	-0.192429	0.327195	-0.42952	0.160484	Gm12372	predicted gene 12372
1	10512065	-0.00252467	0.391637	-0.267816	-0.198113
1	10512088	-0.0622263	0.649033	0.0216385	-0.00450933	Topors	topoisomerase I binding, arginine/serine-rich
1	10512226	0.02996	0.261652	-0.362324	-0.22459	Dcaf12	DDB1 and CUL4 associated factor 12
1	10512682	-0.0343958	0.334355	-0.156909	0.0319207	Zbtb5	zinc finger and BTB domain containing 5
1	10512704	-0.0339691	0.428039	-0.0572187	-0.0329224	Exosc3	exosome component 3
1	10512709	-0.0243352	0.421272	-0.298818	0.01572	Slc25a51	solute carrier family 25, member 51
1	10512714	-0.329503	1.04031	-0.37949	0.095272	Shb	src homology 2 domain-containing transforming protein B
1	10512728	0.0369448	0.270624	-0.18973	-0.136838	Tstd2	thiosulfate sulfurtransferase (rhodanese)-like domain containing 2
1	10512867	-0.0431565	0.546216	-0.338305	0.0956277	Tex10	testis expressed gene 10
1	10512901	-0.0705763	0.383087	-0.11129	-0.123723	Mrpl50	mitochondrial ribosomal protein L50
1	10512935	-0.125512	0.954105	0.208082	-0.389159	Amd1	S-adenosylmethionine decarboxylase 1
1	10513139	0.0762276	0.354047	-0.626314	-0.313624	Ptpn3	protein tyrosine phosphatase, non-receptor type 3
1	10513145	-0.0251924	0.284367	-0.284457	-0.305633	Ptpn3	protein tyrosine phosphatase, non-receptor type 3
1	10513397	0.0641534	0.621213	0.193686	-0.0172647	Inip	INTS3 and NABP interacting protein
1	10514158	-0.0255155	0.264082	-0.061359	-0.0526314	Psip1	PC4 and SFRS1 interacting protein 1
1	10514201	-0.128101	0.730958	-0.579315	-0.0373722	Haus6	HAUS augmin-like complex, subunit 6
1	10514405	0.0630673	0.196588	-0.309309	-0.082536	Plaa	phospholipase A2, activating protein
1	10514558	-0.190636	0.548589	0.0287847	-0.0749732
1	10514732	-0.0325668	0.376168	-0.31789	-0.0587366	Slc35d1	solute carrier family 35 (UDP-glucuronic acid/UDP-N-acetylgalactosamine dual transporter), member D1
1	10515111	-0.0881913	0.351921	-0.0597001	-0.0190388
1	10515156	-0.0449923	0.482173	-0.144481	-0.0551971	Minpp1	multiple inositol polyphosphate histidine phosphatase 1
1	10515164	-0.0399395	0.234429	-0.193238	-0.0369771	Cmpk1	cytidine monophosphate (UMP-CMP) kinase 1
1	10515181	0.127803	0.449412	0.125323	-0.135688
1	10515326	-0.14758	0.648644	-0.276128	-0.128908	Tmem69	transmembrane protein 69
1	10515368	-0.00168489	0.495006	-0.0489867	-0.299164	Toe1	target of EGR1, member 1 (nuclear)
1	10515943	0.00564883	0.494444	0.111733	0.039865	Ctps	cytidine 5'-triphosphate synthase
1	10515983	0.0709152	0.841014	0.159826	0.0676979	Exo5	exonuclease 5
1	10516209	-0.0330093	0.496183	0.144448	-0.0889622
1	10516219	-0.063162	0.460863	-0.0228909	0.287461
1	10516221	-0.0345681	0.285591	-0.336614	0.357644	D130007C19Rik	RIKEN cDNA D130007C19 gene
1	10516229	-0.0519767	0.362644	-0.301892	0.0479316	Utp11	UTP11 small subunit processome component
1	10516393	0.0271523	0.256615	-0.153279	-0.199601	Ago4	argonaute RISC catalytic subunit 4
1	10516435	-0.0718801	0.31529	-0.603916	-0.160291	Zmym4	zinc finger, MYM-type 4
1	10516466	-0.0435409	0.521387	-0.253334	-0.085468	Zmym1	zinc finger, MYM domain containing 1
1	10516590	-0.0743192	0.329247	-0.152591	-0.00535274	Zbtb8a	zinc finger and BTB domain containing 8a
1	10516859	-0.0170644	0.355574	-0.0584213	-0.0653657	Ythdf2	YTH domain family 2
1	10516867	0.0864488	0.166787	-0.152509	-0.0355135	Gmeb1	glucocorticoid modulatory element binding protein 1
1	10516982	0.0114599	0.396695	-0.311791	-0.264894	Stx12	syntaxin 12
1	10516994	0.0244779	0.303264	0.050815	-0.219434	Fam76a	family with sequence similarity 76, member A
1	10517067	-0.100617	0.366368	-0.105233	-0.12357	Sfn	stratifin
1	10517243	0.0599022	0.205271	-0.307745	-0.105639	Pdik1l	PDLIM1 interacting kinase 1 like
1	10517301	-0.240804	0.260454	-0.193578	0.194657	Ldlrap1	low density lipoprotein receptor adaptor protein 1
1	10517421	0.118343	0.430381	-0.167214	-0.323646	Pnrc2	proline-rich nuclear receptor coactivator 2
1	10517436	-0.0514156	0.582909	0.0266835	0.279916	Pithd1	PITH (C-terminal proteasome-interacting domain of thioredoxin-like) domain containing 1
1	10517443	0.114245	0.343902	0.124179	-0.402003	Eloa	elongin A
1	10517948	0.0318449	0.201518	-0.217437	0.0409041	Spen	spen family transcription repressor
1	10518132	0.00401183	0.280672	-0.0355824	-0.0343034	Prdm2	PR domain containing 2, with ZNF domain
1	10518145	-0.00868315	0.615278	0.0179812	0.0964972
1	10518361	-0.0930629	0.623125	-0.502447	-0.0204474	Smarca5-ps	SWI/SNF related, matrix associated, actin depenent ragulator of chromatin, subfamily a, member 5, pseudogene
1	10518366	0.0378549	0.458471	-0.439802	0.102122	Zfp933	zinc finger protein 933
1	10518428	-0.0640893	0.337872	-0.29685	-0.355125	Clcn6	chloride channel, voltage-sensitive 6
1	10518726	-0.0961476	0.601099	-0.144554	0.11352	Slc25a33	solute carrier family 25, member 33
1	10518751	-0.386448	0.538936	-0.249494	0.623729	Car6	carbonic anhydrase 6
1	10518805	0.202661	0.571532	0.169053	-0.424009	Vamp3	vesicle-associated membrane protein 3
1	10518835	-0.129269	0.181689	-0.102523	0.00698739	Camta1	calmodulin binding transcription activator 1
1	10519324	0.0786162	0.402808	-0.221975	-0.116426	Cdk6	cyclin-dependent kinase 6
1	10519482	0.321237	0.610601	-0.241817	-0.477165	Gm8773	predicted gene 8773
1	10519516	-0.00946045	0.185106	-0.362099	-0.203895	Slc25a40	solute carrier family 25, member 40
1	10519555	0.28251	0.551828	0.116527	-0.466816	Abcb1b	ATP-binding cassette, sub-family B (MDR/TAP), member 1B
1	10519607	0.0967361	0.326048	-0.298495	-0.350074	Tmem243	transmembrane protein 243, mitochondrial
1	10519612	0.16367	0.301952	-0.0186767	-0.322034	9330182L06Rik	RIKEN cDNA 9330182L06 gene
1	10519949	0.251668	0.791459	0.122752	-0.134635	A630072M18Rik	RIKEN cDNA A630072M18 gene
1	10519988	0.0529504	0.477499	-0.500477	-0.115944	Fam185a	family with sequence similarity 185, member A
1	10520234	-0.110343	0.307858	0.0308012	-0.172214	Chpf2	chondroitin polymerizing factor 2
1	10520360	-0.0182658	0.170986	-0.230976	-0.0542492
1	10520362	-0.0910723	0.75432	0.0956328	0.213361	Insig1	insulin induced gene 1
1	10520483	-0.0257755	0.264125	-0.460983	-0.0346123	Selenoi	selenoprotein I
1	10520513	-0.0136432	0.186913	-0.20995	-0.206836	Slc35f6	solute carrier family 35, member F6
1	10520862	-0.239648	0.776964	-0.0784034	0.241273	Fosl2	fos-like antigen 2
1	10520952	0.0544666	0.192244	-0.430328	-0.151514	Ppp1cb	protein phosphatase 1 catalytic subunit beta
1	10520965	-0.0649619	0.653433	-0.815429	-0.0026489	Yes1	YES proto-oncogene 1, Src family tyrosine kinase
1	10521136	-0.0488897	0.21637	-0.363925	-0.108789	Nsd2	nuclear receptor binding SET domain protein 2
1	10521555	-0.0697866	0.527179	0.135707	0.122285	Lyar	Ly1 antibody reactive clone
1	10521589	-0.0647001	0.505406	-0.0244662	-0.0944782
1	10521602	-0.0429813	0.582726	0.080686	0.185345	Cpeb2	cytoplasmic polyadenylation element binding protein 2
1	10521725	-0.0619206	0.439953	0.0669888	-0.0242401	Med28	mediator complex subunit 28
1	10521832	-0.0159871	0.604575	-0.253801	0.033192	Pi4k2b	phosphatidylinositol 4-kinase type 2 beta
1	10521913	-0.0578851	0.500404	-0.267782	-0.167458	Rbpj	recombination signal binding protein for immunoglobulin kappa J region
1	10521950	-0.081398	0.300923	-0.442119	-0.0363441	Stim2	stromal interaction molecule 2
1	10521966	0.0389752	0.583014	0.0245933	-0.0618845	Tent2	terminal nucleotidyltransferase 2
1	10522051	-0.083732	0.277336	-0.402865	-0.0423782	Klf3	Kruppel-like factor 3 (basic)
1	10522250	0.0456549	0.278346	-0.368966	-0.0726533	Tmem33	transmembrane protein 33
1	10522378	-0.0730529	0.213046	-0.494103	-0.0828043	Slain2	SLAIN motif family, member 2
1	10522430	0.0372979	0.285012	-0.589362	-0.219702	Dcun1d4	DCN1, defective in cullin neddylation 1, domain containing 4 (S. cerevisiae)
1	10522606	0.0164127	0.151571	-0.323771	-0.136865	Exoc1	exocyst complex component 1
1	10522712	-0.214979	0.779495	0.0658693	0.0997738	Rest	RE1-silencing transcription factor
1	10523012	0.00505148	0.573744	-0.168653	-0.0862029	Dck	deoxycytidine kinase
1	10523058	0.143776	0.385014	-0.160973	-0.423139	Eif5a	eukaryotic translation initiation factor 5A
1	10523297	-0.116247	0.800061	-0.391842	0.207913	Ccng2	cyclin G2
1	10523647	-0.000662602	0.207771	-0.196291	-0.147339	Aff1	AF4/FMR2 family, member 1
1	10523670	0.0545291	0.330932	-0.553989	-0.179629	Aff1	AF4/FMR2 family, member 1
1	10523746	-0.0111726	0.599526	-0.0839145	0.48534	BC005561	cDNA sequence BC005561
1	10523785	0.0758669	0.308334	-0.125515	0.0886142	Zfp326	zinc finger protein 326
1	10523845	-0.180985	0.225584	-0.153931	-0.0124124	Ephx4	epoxide hydrolase 4
1	10523905	-0.0521281	0.458177	-0.446509	0.000663195	Mtf2	metal response element binding transcription factor 2
1	10524079	-0.108691	0.271745	-0.410705	0.00053056	Zfp932	zinc finger protein 932
1	10524098	-0.0510966	0.8122	0.207853	-0.264254	Zfp605	zinc finger protein 605
1	10524411	0.0156571	0.508249	0.211868	-0.170654	Ficd	FIC domain containing
1	10524882	-0.0791248	0.222584	-0.128348	-0.0937545	Wsb2	WD repeat and SOCS box-containing 2
1	10524983	-0.00903792	0.281108	-0.0695698	-0.167557	Med13l	mediator complex subunit 13-like
1	10525043	-0.145365	0.421526	0.0807798	-0.07557	Rbm19	RNA binding motif protein 19
1	10525271	-0.0131265	0.254699	-0.293574	-0.287241	Naa25	N(alpha)-acetyltransferase 25, NatB auxiliary subunit
1	10525374	-0.19042	0.526992	-0.477677	-0.0611184	Pptc7	PTC7 protein phosphatase homolog
1	10525555	-0.0568425	0.39163	-0.0909499	-0.0593201	Mlxip	MLX interacting protein
1	10525877	-0.0598175	0.202645	-0.294512	-0.187	Zfp664	zinc finger protein 664
1	10525893	-0.207451	0.360526	-0.0169962	0.24687	Aacs	acetoacetyl-CoA synthetase
1	10526069	-0.0159621	0.206565	-0.221176	-0.1415	Cct6a	chaperonin containing Tcp1, subunit 6a (zeta)
1	10526106	-0.00738264	0.274792	-0.216016	-0.150128	Vkorc1l1	vitamin K epoxide reductase complex, subunit 1-like 1
1	10526133	-0.00844831	0.52704	0.0314777	0.0787176	Rabgef1	RAB guanine nucleotide exchange factor (GEF) 1
1	10526145	-0.0506274	0.305354	-0.0315882	-0.0685182	Tmem248	transmembrane protein 248
1	10526193	-0.0772775	0.400949	-0.088616	-0.425976
1	10526319	0.0468027	0.213444	-0.162267	-0.0285027	Baz1b	bromodomain adjacent to zinc finger domain, 1B
1	10526654	-0.130486	0.527841	-0.0392235	0.00560968
1	10526848	-0.0409669	0.292958	-0.282323	0.0680466	A430033K04Rik	RIKEN cDNA A430033K04 gene
1	10526853	-0.0921722	0.536563	0.113162	-0.145557	Fam20c	family with sequence similarity 20, member C
1	10527268	-0.00539071	0.369842	0.0189817	-0.0719835	Pms2	PMS1 homolog2, mismatch repair system component
1	10527571	-0.278167	0.31282	-0.320671	0.00644276
1	10527624	0.0392229	0.889851	0.0782406	-0.187259	Uspl1	ubiquitin specific peptidase like 1
1	10527649	-0.0400215	0.687777	-0.0367212	0.0964788	Medag	mesenteric estrogen dependent adipogenesis
1	10527880	0.0367782	0.487819	-0.0701322	-0.111889	Rbm48	RNA binding motif protein 48
1	10527920	-0.167337	0.730675	-0.100902	0.261683	Cyp51	cytochrome P450, family 51
1	10527970	0.165969	0.560842	0.0928046	-0.33286	Gtpbp10	GTP-binding protein 10 (putative)
1	10528015	0.172573	0.346302	-0.400718	-0.198262	Steap1	six transmembrane epithelial antigen of the prostate 1
1	10528120	-0.0286542	0.706037	0.100329	0.0409015	Dmtf1	cyclin D binding myb-like transcription factor 1
1	10528172	0.0891566	0.469092	-0.161915	-0.0115669
1	10528257	-0.0643332	0.329113	-0.621012	-0.0122352	Rsbn1l	round spermatid basic protein 1-like
1	10528268	0.11544	0.938731	-0.0920098	-0.235111	Ptpn12	protein tyrosine phosphatase, non-receptor type 12
1	10528289	0.0465442	0.191099	-0.224971	-0.12605	Ccdc146	coiled-coil domain containing 146
1	10528474	-0.0894976	0.715419	0.145998	0.341005	Rpl22l1	ribosomal protein L22 like 1
[truncated: 607 more rows]

## Sheet: Cluster 2
Cluster #		TMEV-infected HL-1 (MOI = 1, 8h)	TMEV-infected HL-1 (MOI = 10, 4h)	TMEV-infected HL-1 (MOI = 10, 8h)	HL-1 incubated with UV-irradiated TMEV (MOI = 10, 8h)	Symbol	Name
2	10338047	-0.457614	0.16138	-0.205394	0.673506
2	10338065	-0.765772	0.227756	-0.550808	0.910875
2	10338067	-0.85842	0.160707	-0.841334	1.04031
2	10338072	-0.123317	-0.451221	-0.603972	0.00112622
2	10338073	-0.0348565	-0.199451	-0.157328	0.168698
2	10338075	-0.191993	-0.0688665	-0.377172	-0.148378
2	10338092	0.191938	-0.102895	-0.263998	0.526449
2	10338116	-0.204262	-0.121816	-0.233828	0.0744276
2	10338125	-0.0368539	-0.188147	-0.475509	0.0815872
2	10338129	0.0309535	-0.0113107	-0.14905	0.110947
2	10338146	0.0390317	0.0165627	-0.273217	-0.0607686
2	10338147	0.0195199	0.0220318	-0.438966	0.0574588
2	10338152	0.106273	-0.3432	-0.255051	0.199532
2	10338179	-0.188814	-0.0180757	-0.592419	0.242914
2	10338180	-0.0559572	-0.1392	-0.101691	-0.0543103
2	10338193	-0.18689	-0.0804769	-0.183761	0.864543
2	10338194	0.122171	-0.0062577	-0.0933068	0.418454
2	10338196	-0.0769014	-0.0574194	-0.0730095	0.0898188
2	10338199	0.23376	-0.106673	-0.572293	0.0433225
2	10338200	0.349329	-0.207142	-0.478153	0.194777
2	10338209	0.0507521	0.117714	-0.183733	0.264856
2	10338237	-0.332132	0.0199559	-0.155728	0.107837
2	10338244	-0.0522463	-0.235897	-0.440806	-0.222236
2	10338248	0.0516587	-0.187292	-0.116701	0.132954
2	10338249	0.0309697	0.0791165	-0.479798	-0.132441
2	10338252	-0.378711	-0.433342	-0.302957	-0.053124
2	10338253	-0.154526	-0.509535	-0.263821	-0.194941
2	10338259	0.102846	-0.0514922	-0.331237	-0.0319663
2	10338271	-0.105612	-0.354497	-0.573034	0.0102904
2	10338277	0.0877653	-0.211612	-0.175663	0.0184214
2	10338303	-0.17787	-0.399389	-0.294769	0.182856
2	10338315	0.0188288	-0.30757	-0.257951	-0.0951185
2	10338342	-0.223213	-0.340692	-0.34601	0.107127
2	10338343	0.0605395	-0.1098	-0.416079	-0.0546367
2	10338347	-0.134612	-0.0344383	-0.541067	-0.0401662
2	10338398	-0.192496	0.0191921	-0.307313	0.384231
2	10338400	-0.340351	-0.195535	-0.605474	0.360964
2	10338428	-0.295699	-0.272603	-0.277866	0.765301
2	10338440	0.0350973	-0.492631	-0.217485	0.123707
2	10338441	-0.0649307	-0.439956	-0.365686	-0.00822314
2	10338445	-0.267031	0.113603	-0.494096	0.219159
2	10338457	0.109386	-0.350249	-0.434992	0.0580134
2	10338463	-0.126709	-0.168435	-0.31111	-0.0857468
2	10338469	-0.10963	-0.053608	-0.402476	-0.0459901
2	10338473	-0.389172	-0.323407	-0.115086	-0.22324
2	10338475	-0.264272	-0.315539	-0.490995	0.406
2	10338493	-0.132914	0.199435	-0.476964	0.0590548
2	10338497	0.900034	-0.21639	-0.607732	0.35177
2	10338504	-0.178082	-0.0226755	-0.394939	0.308032
2	10338507	0.0554775	-0.172397	-0.214948	0.314031
2	10338515	-0.00338124	-0.0830175	-0.182717	0.0345214
2	10338517	-0.322663	-0.354664	-0.213281	0.154977
2	10338524	-0.277329	-0.0475885	-0.354041	-0.140445
2	10338536	-0.0859741	-0.339268	-0.48066	0.296259
2	10338545	-0.750158	0.213633	-0.252005	0.558246
2	10338549	-0.165136	0.349391	-0.16263	0.940345
2	10338568	-0.127394	-0.0517615	-0.221775	0.273511
2	10338580	0.0659621	0.0693802	-0.103011	0.30334
2	10338585	-0.102297	-0.133423	-0.121865	-0.0465345
2	10338595	-0.237513	-0.214929	-0.197086	0.092655
2	10338624	0.0350904	0.178359	-0.271574	0.514551
2	10338631	-0.659111	0.0292732	-0.179668	-0.080583
2	10338638	0.0376793	0.00420603	-0.469985	0.0146315
2	10338642	-0.166406	-0.106108	-0.0680725	0.01814
2	10338659	-0.18818	-0.272556	-0.445388	-0.168994
2	10338667	-0.420078	-0.491766	-0.144355	0.231012
2	10338673	0.0324426	-0.210456	-0.306567	0.012737
2	10338677	-0.444741	-0.12722	-0.51613	0.114432
2	10338686	-0.413844	-0.123169	-0.412021	-0.194723
2	10338698	-0.0683987	-0.290096	-0.141932	0.455178
2	10338706	-0.20088	0.0120098	-0.345294	-0.052523
2	10338707	-0.232726	0.133261	-0.0834588	0.137752
2	10338719	-0.0788851	-0.254256	-0.296377	-0.027164
2	10338723	0.0901	-0.132928	-0.228285	0.125508
2	10338726	-0.256683	-0.244878	-0.539325	-0.0281782
2	10338728	0.124716	0.241859	-0.34212	0.428656
2	10338752	-0.0216757	-0.355972	-0.506896	0.139763
2	10338762	-0.09086	-0.323962	-0.273895	0.00434992
2	10338768	-0.0884202	-0.0822059	-0.216335	0.49245
2	10338799	0.188336	0.477393	-0.723579	1.94197
2	10338802	0.111296	-0.322004	-0.515024	-0.176373
2	10338827	-0.0108234	-0.204049	-0.33567	0.599042
2	10338831	-0.229282	-0.281517	-0.318197	0.0416312
2	10338853	-0.0168101	-0.05361	-0.156089	-0.00514531
2	10338854	-0.00189279	0.0114069	-0.176766	0.141848
2	10338856	-0.403084	0.194831	-0.447178	0.329958
2	10338860	-0.258525	-0.036598	-0.0368587	0.0607237
2	10338861	0.158863	-0.0698188	-0.229795	0.0227156
2	10338881	0.587658	-0.185436	-0.379805	0.17277
2	10338889	-0.181471	-0.230395	-0.566121	0.176462
2	10338898	-0.240675	-0.238021	-0.562911	-0.0106589
2	10338912	-0.0666446	-0.246436	-0.100619	-0.00813653
2	10338919	-0.185759	-0.40242	-0.121944	0.226017
2	10338921	-0.1224	-0.233747	-0.205447	0.609566
2	10338935	-0.303453	-0.181351	-0.0269115	-0.0324189
2	10338952	-0.0869439	-0.395562	-0.122486	0.292841
2	10338955	-0.136691	-0.280208	-0.162522	0.123269
2	10338989	0.0829871	-0.486843	-0.186409	-0.00499247
2	10339015	-0.320167	-0.194269	-0.712043	0.366454
2	10339019	-0.272577	-0.49142	-0.457108	-0.0088324
2	10339044	0.16194	-0.12021	-0.199042	0.0465308
2	10339049	-0.0113389	-0.414351	-0.177329	0.235297
2	10339063	-0.0323915	-0.221327	-0.159014	0.0511001
2	10339072	-0.152856	0.0167882	-0.313468	0.496481
2	10339094	-0.123041	0.00690615	-0.454097	0.216232
2	10339110	0.0689985	0.125268	-0.158857	0.173865
2	10339133	0.367911	-0.055272	-0.246806	0.10213
2	10339134	-0.296456	0.228903	-0.120659	0.238501
2	10339138	-0.0991005	-0.166872	-0.578034	0.0757149
2	10339150	-0.00934329	0.0360198	-0.438601	-0.114807
2	10339152	0.1132	-0.36915	-0.170357	0.264913
2	10339159	0.279688	-0.188459	-0.285903	0.0437304
2	10339165	-0.011978	-0.364971	-0.241474	-0.121171
2	10339171	0.136139	-0.107347	-0.346366	0.101348
2	10339173	0.357016	-0.274241	-0.494104	0.3958
2	10339174	0.100979	0.134133	-0.264931	0.065283
2	10339177	0.00060205	-0.222414	-0.479458	-0.125297
2	10339180	-0.220571	-0.458541	-0.39138	0.287913
2	10339197	-0.624562	-0.322514	-0.477514	0.654226
2	10339198	-0.0810532	-0.0870619	-0.224287	-0.027154
2	10339208	-0.31081	-0.297408	-0.250313	0.3884
2	10339210	0.00722878	-0.0804275	-0.231114	0.499389
2	10339220	0.0881392	-0.180464	-0.156424	0.389468
2	10339223	-0.226738	0.102658	-0.349036	0.277665
2	10339229	-0.177546	-0.314503	-0.46897	-0.254218
2	10339232	0.34956	-0.371307	-0.6156	-0.0472433
2	10339240	0.101753	-0.378603	-0.415967	0.109566
2	10339257	-0.239896	-0.265861	-0.620075	0.323529
2	10339259	0.150246	-0.0123683	-0.456809	0.104476
2	10339263	0.0474073	-0.458896	-0.35802	-0.00634523
2	10339266	-0.312527	-0.37199	-0.392503	0.087864
2	10339270	-0.0115996	-0.478957	-0.201096	-0.0478836
2	10339271	-0.14624	0.165655	-0.312793	0.0135613
2	10339294	0.277211	-0.373759	-0.187066	0.0310504
2	10339297	0.107562	-0.281169	-0.134127	0.330426
2	10339310	0.103688	0.0389934	-0.476971	0.313434
2	10339312	-0.143076	-0.0926448	-0.190901	0.0720057
2	10339314	-0.171773	-0.399398	-0.59891	0.123796
2	10339326	-0.127938	-0.0230481	-0.156692	-0.0392089
2	10339337	-0.126931	0.00557891	-0.564424	0.123005
2	10339342	0.165563	-0.271337	-0.142117	0.0400627
2	10339379	-0.137906	-0.0528086	-0.492251	0.143594
2	10339391	-0.0953871	-0.153582	-0.37978	-0.0981285
2	10339392	0.112969	-0.17271	-0.175818	0.154806
2	10339398	-0.0568814	-0.464171	-0.210627	0.101686
2	10339416	0.253866	-0.303323	-0.407364	0.257729
2	10339418	-0.18632	-0.236229	-0.458009	0.716103
2	10339422	-0.206484	-0.078333	-0.392017	-0.0919145
2	10339439	-0.0941368	0.0179837	-0.371048	-0.182138
2	10339444	-0.262191	-0.111393	-0.0645675	0.611893
2	10339446	0.0100498	-0.14146	-0.503834	-0.0236397
2	10339447	-0.0589116	0.0186606	-0.156633	0.201769
2	10339450	-0.184433	0.0264215	-0.515852	-0.138468
2	10339451	-0.0873706	-0.00351299	-0.214755	0.435889
2	10339456	-0.0624206	-0.289601	-0.486841	-0.141064
2	10339469	-0.107998	-0.0723972	-0.122209	0.233934
2	10339474	0.0452054	-0.26284	-0.544487	0.363939
2	10339475	-0.0999703	0.170373	-0.235935	0.201045
2	10339491	-0.119846	-0.253731	-0.366702	0.104769
2	10339495	-0.169	-0.0296145	-0.305402	0.0485496
2	10339502	0.100183	0.00972975	-0.159332	0.167594
2	10339504	0.0557866	-0.404245	-0.191553	0.157318
2	10339508	0.0250158	-0.332727	-0.190121	0.289592
2	10339510	-0.0348625	0.147641	-0.414384	0.0171202
2	10339515	-0.228355	0.304333	-0.408906	0.474019
2	10339526	-0.574301	0.106411	-0.379012	0.0677981
2	10339527	-0.213616	-0.223711	-0.505038	0.157694
2	10339548	0.0743404	-0.190748	-0.186868	-0.0414584
2	10339550	0.322675	-0.0998166	-0.359754	-0.0367058
2	10339561	0.135756	-0.262848	-0.254887	0.125005
2	10339565	-0.0360205	-0.177291	-0.100274	0.176388
2	10339575	0.130701	-0.113239	-0.246521	0.0734297
2	10339586	-0.0658616	-0.0887033	-0.0771246	0.339568
2	10339595	-0.0501524	0.0305439	-0.517277	-0.0796553
2	10339620	0.0170435	-0.285953	-0.384024	0.260195
2	10339629	0.0945998	-0.0533793	-0.215001	0.216053
2	10339645	0.137319	-0.0394322	-0.169579	0.286951
2	10339654	0.197566	-0.106723	-0.550908	0.463732
2	10339660	-0.250308	-0.0347573	-0.191753	0.610463
2	10339669	0.131456	-0.0597449	-0.153841	0.281299
2	10339670	-0.184889	-0.134483	-0.488584	-0.129225
2	10339691	0.00456334	-0.0642989	-0.209923	0.513188
2	10339697	-0.0924283	0.0166099	-0.318385	0.0817634
2	10339700	-0.277191	-0.281133	-0.0733685	0.250678
2	10339710	-0.0968871	-0.231543	-0.290478	-0.140497
2	10339719	0.0755445	-0.0128392	-0.284416	0.158907
2	10339720	0.158985	-0.334193	-0.167808	0.433009
2	10339721	-0.552085	-0.146142	-0.620309	0.112733
2	10339727	0.122357	-0.468975	-0.245552	0.0287896
2	10339739	-0.153453	-0.129351	-0.0674786	0.302396
2	10339741	-0.0408003	-0.141492	-0.373082	-0.138047
2	10339761	-0.150688	-0.190715	-0.499549	0.0846829
2	10339766	-0.0254786	-0.0387307	-0.234616	-0.0830322
2	10339784	-0.582649	-0.24806	-0.599801	0.25184
2	10339791	-0.0992046	-0.310413	-0.389126	0.835693
2	10339795	-0.132965	-0.186856	-0.134861	0.506076
2	10339822	-0.221374	0.0389329	-0.372146	0.284156
2	10339823	-0.241466	-0.049097	-0.58281	0.00288655
2	10339829	-0.0704301	-0.397991	-0.167395	-0.0549623
2	10339841	0.0508167	-0.145289	-0.639494	0.349587
2	10339846	0.245809	-0.281541	-0.560069	-0.182689
2	10339855	0.0637502	0.0329658	-0.144339	0.0548601
2	10339858	-0.246539	-0.408346	-0.256912	0.272071
2	10339866	0.180029	-0.18329	-0.210595	0.102703
2	10339868	0.233605	0.0912238	-0.55496	0.656421
2	10339895	-0.236644	-0.251822	-0.298525	-0.186428
2	10339905	-0.394348	-0.298866	-0.0535263	0.224603
2	10339912	-0.0534663	0.010104	-0.204266	-0.00617156
2	10339916	-0.0636403	-0.0452929	-0.122058	0.49864
2	10339926	-0.125139	-0.376189	-0.451295	0.23977
2	10339928	-0.0555908	-0.205721	-0.186753	-0.0814492
2	10339947	-0.0907855	-0.385611	-0.290063	0.309172
2	10339985	-0.246161	-0.37941	-0.417307	0.339537
2	10340005	0.00640038	-0.226012	-0.451125	-0.210213
2	10340012	0.178384	-0.404669	-0.328319	0.300049
2	10340014	-0.132349	-0.0356906	-0.121535	0.219016
2	10340022	-0.217997	0.125359	-0.503494	0.25359
2	10340025	-0.0768565	-0.0186836	-0.348315	0.0501668
2	10340044	0.0719606	-0.190287	-0.108375	0.196142
2	10340054	0.159587	-0.0369199	-0.206434	0.295523
2	10340058	-0.0207016	-0.379782	-0.392209	-0.00892981
2	10340063	-0.0319576	-0.111332	-0.356681	-0.0259583
2	10340064	-0.301359	-0.39394	-0.184672	0.164229
2	10340067	0.107766	-0.148914	-0.166633	0.121824
2	10340077	-0.252084	-0.416484	-0.191223	0.538704
2	10340088	-0.0258494	-0.129606	-0.205354	0.513357
2	10340094	-0.0494626	0.104052	-0.564587	0.0401473
2	10340097	-0.164177	0.0234207	-0.0609491	0.0620815
2	10340119	-0.293025	-0.406981	-0.0883133	0.156068
2	10340134	0.0188759	-0.458713	-0.162466	0.138766
2	10340140	-0.0385653	-0.0392839	-0.630509	0.215553
2	10340145	0.517692	-0.201794	-0.178574	0.12036
2	10340149	-0.519471	-0.356861	-0.482096	0.0369291
2	10340156	0.109847	-0.0129407	-0.194454	0.392491
2	10340162	0.0441746	-0.18942	-0.107459	0.148813
2	10340177	-0.125296	-0.132721	-0.379765	-0.185723
2	10340187	-0.0305151	-0.52642	-0.177871	-0.0349928
2	10340189	0.428302	-0.189736	-0.26552	0.241731
2	10340193	-0.306476	-0.203199	-0.0878098	0.651989
2	10340194	-0.0232906	-0.0509612	-0.222288	0.130865
2	10340210	-0.0257331	-0.161629	-0.0882819	0.10512
2	10340217	-0.134269	-0.0337978	-0.499003	0.156855
2	10340219	0.0216953	-0.120147	-0.519345	-0.0513235
2	10340231	-0.181321	0.101865	-0.195879	0.138083
2	10340238	-0.184808	0.262841	-0.564004	0.596956
2	10340241	-0.107506	-0.0197416	-0.164663	-0.0106919
2	10340254	0.144566	-0.353294	-0.366768	0.15304
2	10340270	-0.025047	-0.0356483	-0.102198	0.386339
2	10340279	-0.0749902	0.051822	-0.544501	-0.0343348
2	10340288	-0.381421	-0.114977	-0.0969535	-0.111084
2	10340294	-0.192497	-0.248665	-0.19711	0.120956
2	10340301	0.517672	-0.4247	-0.624045	-0.0556841
2	10340302	0.0103138	-0.0986202	-0.428723	0.360732
2	10340310	-0.311357	-0.184116	-0.331846	0.163658
2	10340312	0.306691	0.026843	-0.41559	0.188403
2	10340314	-0.197449	-0.290273	-0.172715	0.189805
2	10340319	-0.085339	-0.146685	-0.370126	-0.0712527
2	10340322	-0.323397	-0.150518	-0.0826739	-0.049783
2	10340360	0.522544	0.0163387	-0.764281	0.687603
2	10340363	0.0559858	-0.0394151	-0.424604	-0.0458922
2	10340368	-0.105271	-0.523181	-0.146566	-0.0948196
2	10340384	-0.0602194	-0.0654546	-0.134348	0.134735
2	10340388	-0.306705	-0.0553343	-0.301847	0.742089
2	10340395	-0.299616	0.144508	-0.549385	0.464099
2	10340399	-0.0168572	0.164418	-0.425868	0.109468
2	10340400	0.158473	0.136788	-0.20824	0.0535588
2	10340403	-0.166289	-0.243234	-0.179151	0.112846
2	10340410	-0.0620791	-0.380654	-0.207786	-0.114333
2	10340428	-0.0910575	0.18028	-0.275989	0.0349283
2	10340432	-0.105042	-0.085136	-0.538216	-0.0554127
2	10340459	-0.23706	-0.412626	-0.128637	-0.170724
2	10340463	-0.0974345	-0.18416	-0.338996	-0.0367402
2	10340464	-0.172847	0.0616191	-0.0733915	0.447726
2	10340482	-0.228886	-0.177258	-0.0435761	-0.0628038
2	10340497	-0.124729	-0.227117	-0.639679	0.546031
2	10340499	-0.202873	-0.212899	-0.291685	0.127564
2	10340502	-0.105277	-0.0767291	-0.169353	-0.0486438
2	10340510	-0.251755	-0.503759	-0.14886	0.217972
2	10340518	-0.634479	-0.0609688	-0.187053	0.144592
2	10340522	-0.117206	-0.158977	-0.166241	0.0350334
2	10340526	-0.214848	-0.264605	-0.47041	0.657852
2	10340527	-0.183413	0.178281	-0.476272	0.00739884
2	10340531	-0.137493	0.173359	-0.23925	0.221672
2	10340537	-0.191294	-0.0636491	-0.271834	0.296327
2	10340547	-0.41684	-0.402707	-0.597875	0.291234
2	10340558	-0.107644	-0.429998	-0.346669	-0.185078
2	10340573	-0.0711902	-0.337149	-0.513016	-0.186589
2	10340599	-0.210304	0.263111	-0.319853	0.294536
2	10340602	-0.0187466	0.16442	-0.273815	0.0537851
2	10340610	-0.208098	-0.302789	-0.243609	0.0205982
2	10340616	-0.224431	-0.442961	-0.617677	0.0559225
2	10340624	-0.272032	-0.253121	-0.305828	0.0279418
2	10340628	-0.273132	-0.152132	-0.0644726	0.159716
2	10340636	-0.141236	0.0415556	-0.237533	0.129918
2	10340641	0.0706384	-0.0747282	-0.472087	0.317821
2	10340643	0.0146111	-0.17841	-0.426146	0.0174289
2	10340651	-0.10526	-0.146614	-0.227205	-0.139665
2	10340653	0.0611468	-0.32282	-0.282745	0.0611969
2	10340669	-0.0242809	-0.406941	-0.265189	0.035559
2	10340674	-0.496845	0.0787135	-0.221074	0.575146
2	10340677	-0.098491	0.0157705	-0.15152	0.2296
2	10340685	0.0148466	-0.0820803	-0.218919	0.147078
2	10340701	-0.00995546	-0.504532	-0.225964	0.105443
2	10340727	-0.111958	-0.218706	-0.428524	0.247844
2	10340733	0.0471475	-0.0754049	-0.143417	0.165257
2	10340753	0.172449	0.0374959	-0.508277	0.330044
2	10340754	0.0607514	-0.098172	-0.441676	0.00840502
2	10340774	-0.255457	-0.354473	-0.18056	0.0684917
2	10340788	-0.0644879	-0.079781	-0.366924	0.398218
2	10340796	-0.101603	0.0527623	-0.161922	-0.0526895
2	10340824	-0.174151	-0.144418	-0.249972	-0.133724
2	10340826	0.0153624	-0.255226	-0.146883	0.0923492
2	10340838	-0.000923473	-0.0911694	-0.287821	0.590836
2	10340840	-0.0229902	-0.44938	-0.221953	0.345468
2	10340847	0.571677	-0.263447	-0.253103	0.512269
2	10340865	0.203603	0.048854	-0.192948	0.0369374
2	10340886	-0.0465855	-0.205165	-0.287975	0.745774
2	10340887	0.596869	-0.296966	-0.677287	0.270261
2	10340902	-0.148765	-0.136104	-0.281666	0.161841
2	10340910	0.299078	-0.187695	-0.136147	0.0851151
2	10340911	0.110876	-0.370407	-0.170498	0.150382
2	10340922	0.203813	-0.167037	-0.6608	0.44981
2	10340925	-0.0506057	0.157825	-0.179399	0.207531
2	10340930	-0.34552	-0.39704	-0.292856	-0.212505
2	10340932	0.169778	0.20726	-0.35366	0.195543
2	10340942	0.0170559	-0.0791541	-0.106671	0.288029
2	10340944	0.00564148	-0.396219	-0.148399	0.0334867
2	10340946	0.0358433	-0.0775814	-0.263424	0.308682
2	10340954	-0.126986	-0.178094	-0.373781	0.40076
2	10340957	-0.303248	-0.00618756	-0.265923	0.383414
2	10340962	-0.0768707	-0.243631	-0.116428	0.339781
2	10340971	0.0311731	-0.0229528	-0.0801179	0.0686188
2	10340986	0.041613	-0.0115315	-0.338436	-0.0480328
2	10340987	0.213141	0.0909513	-0.18723	0.268891
2	10340990	-0.016254	-0.226108	-0.391154	-0.173168
2	10340996	-0.0197974	-0.460764	-0.174778	0.238529
2	10341012	-0.482268	-0.440595	-0.288137	0.239637
2	10341061	-0.457338	0.0129162	-0.123798	-0.132716
2	10341071	-0.167961	-0.26898	-0.45918	0.643108
2	10341073	-0.311253	-0.481722	-0.286636	0.268596
2	10341078	-0.322926	-0.0622774	-0.172783	0.4939
2	10341084	0.223776	-0.118866	-0.420339	0.00281132
2	10341086	-0.129131	-0.342381	-0.329323	0.206184
2	10341089	-0.31318	-0.26282	-0.103014	0.922261
2	10341093	0.00905055	-0.335079	-0.371682	0.134643
2	10341097	-0.00922333	-0.222564	-0.454594	0.231151
2	10341103	-0.128793	0.106828	-0.632711	0.295878
2	10341115	-0.139946	-0.123249	-0.258612	-0.115186
2	10341139	-0.277783	-0.394859	-0.125195	0.336523
2	10341143	-0.211558	0.241132	-0.208264	0.372724
2	10341145	-0.136697	0.0620216	-0.419797	0.178676
2	10341159	-0.132679	0.138759	-0.16267	-0.0119597
2	10341161	0.102858	-0.391024	-0.249457	0.452019
2	10341163	-0.424396	-0.405817	-0.281068	0.094218
2	10341174	0.0309995	-0.317448	-0.358623	0.230858
2	10341187	0.0474876	-0.346473	-0.41025	0.46526
2	10341189	-0.159098	0.157189	-0.345203	0.0235038
2	10341206	-0.0678317	-0.409398	-0.381347	0.0276112
2	10341212	-0.116861	-0.0282489	-0.233576	0.0764459
2	10341233	-0.141933	0.0587346	-0.13407	0.110675
2	10341238	-0.101607	-0.110274	-0.228016	0.0829658
2	10341248	0.0938876	-0.264703	-0.236085	0.170655
2	10341269	-0.133676	0.141726	-0.357588	0.155825
2	10341280	-0.113768	-0.0241945	-0.483575	-0.210601
2	10341289	-0.019234	-0.232894	-0.0835671	0.0267855
2	10341290	-0.216276	-0.33329	-0.690594	0.213871
2	10341321	0.0627475	0.0156255	-0.171746	0.0604077
2	10341360	-0.0112953	-0.313631	-0.214022	0.188138
2	10341375	-0.0934998	-0.191723	-0.560425	-0.0995429
2	10341381	0.0064012	-0.0603285	-0.228521	-0.0385033
2	10341382	-0.186547	0.138891	-0.100652	1.37186
2	10341383	-0.0623992	-0.393758	-0.191309	0.0438972
2	10341386	0.00911946	-0.34982	-0.480603	0.0165683
2	10341389	-0.0147995	0.137587	-0.269497	0.208475
2	10341390	0.0722607	-0.0759844	-0.296496	0.185596
2	10341393	-0.0560734	0.00330893	-0.656318	0.435811
2	10341394	0.214042	-0.364889	-0.375545	0.0405021
2	10341402	0.0170599	-0.284244	-0.251046	1.08159
2	10341440	0.0766969	-0.185899	-0.223968	0.165161
2	10341450	-0.0204429	-0.132057	-0.21488	-0.0519868
2	10341459	-0.0339482	-0.31613	-0.201342	0.338343
2	10341464	0.0518031	-0.0421332	-0.501936	0.0177881
2	10341474	-0.2013	-0.0859711	-0.255596	-0.190128
2	10341480	-0.0930942	0.0356265	-0.179595	-0.0971061
2	10341481	0.218458	-0.506261	-0.187599	-0.0202108
2	10341486	-0.244615	-0.0129432	-0.173112	0.205094
2	10341488	-0.417789	0.331222	-0.48046	0.507793
2	10341491	-0.181097	-0.119151	-0.699468	0.426178
2	10341531	-0.1144	-0.159749	-0.0987712	-0.0058565
2	10341532	0.0413809	-0.154026	-0.0863611	0.0252575
2	10341536	0.0135187	-0.41108	-0.331384	0.267196
2	10341540	-0.0537779	-0.0752715	-0.596505	0.0662322
2	10341553	-0.133338	-0.382237	-0.298117	-0.123917
2	10341566	-0.388549	0.0940916	-0.204981	0.344725
2	10341574	-0.0128676	0.143419	-0.427373	0.080358
2	10341578	0.294233	-0.193119	-0.329017	0.380809
2	10341581	-0.326636	0.165099	-0.405959	0.236987
2	10341614	0.0374378	-0.270915	-0.163429	0.157509
2	10341619	-0.362933	-0.28341	-0.099314	-0.177854
2	10341624	-0.148654	-0.00824837	-0.558882	0.299496
2	10341625	-0.136697	-0.318454	-0.535226	0.309831
2	10341637	-0.104847	-0.299549	-0.593611	-0.071604
2	10341644	-0.130676	0.08623	-0.0776324	0.261364
2	10341645	-0.156919	-0.223804	-0.609742	0.132636
2	10341649	-0.316302	0.0804741	-0.444774	-0.21735
2	10341673	-0.0665091	0.198045	-0.14004	0.19746
2	10341693	-0.120515	-0.364609	-0.315392	0.0313906
2	10341702	-0.390824	-0.339412	-0.277049	0.301474
2	10341711	-0.0885881	-0.377908	-0.151037	0.515453
2	10341740	0.088845	0.120092	-0.628163	0.312298
2	10341742	0.0953419	-0.170141	-0.236413	0.74462
2	10341760	0.0338028	0.0972507	-0.351008	-0.0233726
2	10341761	-0.0991715	0.168803	-0.373191	0.120061
2	10341765	-0.186182	-0.124355	-0.0705131	-0.081579
2	10341778	0.027693	-0.0765406	-0.377311	0.0793064
2	10341821	-0.2924	-0.544382	-0.147504	0.119439
2	10341832	-0.0357046	-0.0610523	-0.172557	-0.0429856
2	10341835	0.0106647	0.0976871	-0.17084	-0.0432803
2	10341842	-0.274255	0.127659	-0.313567	0.198027
2	10341848	0.219428	-0.210369	-0.436748	-0.0506105
2	10341850	0.715757	-0.387279	-0.2578	0.140226
2	10341855	-0.126269	-0.10551	-0.174831	0.12024
2	10341862	-0.252708	-0.198369	-0.189318	0.143498
2	10341863	-0.178367	-0.115984	-0.227556	-0.0766009
2	10341877	-0.077403	-0.397861	-0.106475	-0.0779207
2	10341880	-0.0381431	-0.074612	-0.437072	-0.000812711
2	10341887	-0.444187	0.125503	-0.167051	0.029971
2	10341896	0.17916	-0.204833	-0.551821	0.132106
2	10341918	-0.0910188	-0.0787975	-0.148645	0.0571424
2	10341921	-0.0610153	0.0165226	-0.162167	0.0106443
2	10341940	-0.281644	-0.158971	-0.0846804	0.474834
2	10341947	-0.324441	-0.4076	-0.157363	-0.119883
2	10341952	-0.1128	-0.0713935	-0.0538736	0.113049
2	10341973	-0.215808	-0.43463	-0.0947316	0.124097
2	10341998	-0.0888492	0.0763317	-0.560199	0.264796
2	10342015	-0.105551	-0.274587	-0.413119	0.189379
2	10342026	-0.128065	-0.435061	-0.576425	0.164882
2	10342030	0.130656	0.0159461	-0.217741	0.175613
2	10342040	-0.337097	-0.457154	-0.195601	-0.236156
2	10342042	-0.343052	-0.0552671	-0.395309	0.296191
2	10342051	-0.125553	0.0679345	-0.42607	0.407126
2	10342053	0.0549446	-0.312524	-0.493694	0.0300668
2	10342057	0.349325	0.00686148	-0.208995	0.486552
2	10342070	0.0789377	-0.0864959	-0.259949	-0.0626482
2	10342083	-0.115126	-0.344031	-0.242734	0.139699
2	10342097	-0.346739	-0.24425	-0.311437	0.279862
2	10342108	-0.209997	-0.112356	-0.371189	0.649285
2	10342111	-0.129109	-0.0563014	-0.168553	-0.09043
2	10342130	0.0555642	-0.374671	-0.216247	0.0943369
2	10342151	-0.103531	0.000775301	-0.394893	0.305893
2	10342158	-0.313153	-0.424657	-0.311631	0.40265
2	10342170	-0.491255	-0.174936	-0.720246	0.439892
2	10342186	-0.147996	-0.0392197	-0.244419	0.398039
2	10342223	-0.183927	-0.268297	-0.562358	-0.135081
2	10342233	-0.0235646	-0.31129	-0.136069	0.393338
2	10342237	-0.26822	-0.385374	-0.56606	0.191217
2	10342254	0.265538	-0.226321	-0.598075	-0.0585617
2	10342261	0.0278007	-0.389997	-0.345188	-0.0553784
2	10342298	-0.215511	-0.24689	-0.492215	-0.193152
2	10342301	-0.126822	-0.248435	-0.2937	0.456184
2	10342305	0.0693794	-0.463432	-0.40296	0.184417
2	10342308	0.0123107	-0.0954559	-0.166273	-0.0207821
2	10342360	-0.0142428	-0.480703	-0.556232	-0.272125
2	10342374	0.134596	0.0645271	-0.126591	0.102273
2	10342375	-0.219906	-0.0627437	-0.238737	-0.080656
2	10342381	-0.127832	-0.255352	-0.477334	-0.0513104
2	10342394	0.0576923	0.121619	-0.36148	0.0951929
2	10342401	-0.308219	0.238814	-0.351508	0.288154
2	10342417	-0.11512	-0.295058	-0.293004	-0.125689
2	10342424	0.0739403	0.138821	-0.186465	0.375401
2	10342483	0.225212	-0.0233209	-0.508815	0.170844
2	10342495	0.0879799	0.0758815	-0.242749	0.309198
2	10342509	0.0749429	-0.430268	-0.175631	0.167151
2	10342514	-0.00315999	-0.33156	-0.57722	0.234373
2	10342531	0.122853	-0.0592537	-0.33623	0.313936
2	10342535	-0.420151	-0.532749	-0.330496	0.0565775
2	10342541	-0.0214437	-0.480733	-0.362806	-0.0548275
2	10342545	-0.00654	0.0523777	-0.267637	-0.0955646
2	10342549	0.0349483	-0.155748	-0.221933	0.236876
2	10342558	-0.235319	-0.306017	-0.368814	0.565853
2	10342568	-0.0368622	0.0242053	-0.350932	0.000157946
2	10342575	0.000257868	-0.509495	-0.209523	-0.0453791
2	10342588	-0.0571689	-0.0976014	-0.511991	0.255231
2	10342589	0.0996324	0.377324	-0.294118	1.34742
2	10342600	0.026367	-0.499284	-0.166459	-0.0883485
2	10342630	-0.0996893	-0.291674	-0.262182	-0.116952
2	10342632	-0.108539	-0.333579	-0.608206	-0.0391424
2	10342636	0.00182684	0.0220626	-0.0825489	0.00385897
2	10342638	1.77508e-05	0.0411662	-0.250067	-0.0664297
2	10342641	0.146047	-0.121378	-0.213147	-0.00665845
2	10342654	0.479537	-0.160527	-0.541643	0.189591
2	10342681	0.0416637	-0.0767412	-0.379583	0.0185848
2	10342693	-0.0792683	-0.0257623	-0.498474	0.293489
2	10342694	0.0997548	-0.0142232	-0.247804	0.132991
2	10342710	-0.263916	-0.179903	-0.200798	0.271318
2	10342714	0.0959093	-0.444255	-0.379758	-0.0968118
2	10342716	0.117088	0.158195	-0.199021	0.211449
2	10342717	-0.0792616	-0.375413	-0.489222	-0.0378632
2	10342727	-0.457179	-0.170305	-0.609394	0.357933
2	10342732	0.00878995	0.00813727	-0.198301	-0.068696
2	10342741	-0.198102	-0.335078	-0.202479	0.0704334
2	10342742	0.0254868	-0.280367	-0.205304	-0.0556266
2	10342744	-0.348935	0.152113	-0.649199	0.337456
2	10342746	-0.0791047	0.0736756	-0.517783	0.0230124
2	10342758	-0.334033	-0.320829	-0.42816	-0.228687
2	10342761	-0.0391434	-0.0599766	-0.352096	-0.149513
2	10342765	-0.440974	-0.487416	-0.520271	0.0337297
2	10342766	-0.210622	0.0940354	-0.533211	0.0117016
2	10342770	0.183156	-0.267915	-0.357645	-0.0826668
2	10342779	-0.0314525	-0.0550383	-0.244572	-0.0642709
2	10342793	0.200403	-0.40743	-0.297144	0.122582
2	10342795	0.103892	-0.410895	-0.476506	0.326583
2	10342807	-0.0180314	-0.458217	-0.383008	0.000222261
2	10342813	-0.0962163	-0.208934	-0.54573	-0.170258
2	10342814	-0.255184	-0.435939	-0.189535	0.038704
2	10342819	-0.1748	0.0321025	-0.589666	0.345348
2	10342836	-0.430011	-0.310272	-0.482753	0.404906
2	10342838	-0.127056	-0.0497611	-0.161134	-0.0388522
2	10342846	-0.0635772	0.0429958	-0.51939	0.216193
2	10342862	0.195678	0.0536753	-0.114012	0.186352
2	10342863	-0.112217	-0.245924	-0.150019	-0.0455382
2	10342867	-0.383227	-0.361807	-0.426682	0.309137
2	10342892	-0.0463743	-0.0347037	-0.195274	0.139184
2	10342893	-0.0560076	-0.288194	-0.346529	-0.157944
2	10342900	-0.427823	-0.391658	-0.0269197	-0.182514
2	10342936	0.016233	-0.125245	-0.458244	-0.131414
2	10342938	-0.0549548	0.0464113	-0.295884	0.00405865
2	10342939	-0.211542	0.0603306	-0.392948	0.00282063
2	10342942	-0.287966	-0.112193	-0.103287	0.0485359
2	10342952	-0.0528547	-0.25542	-0.62157	0.256268
2	10342974	-0.0432563	0.178737	-0.259005	0.262339
2	10342976	-0.0345899	-0.229757	-0.233007	0.484811
2	10342981	-0.693004	-0.29008	-0.649414	0.394207
2	10342990	-0.183225	-0.252988	-0.298113	0.777153
2	10343002	-0.0212757	0.129786	-0.142354	0.0304813
2	10343023	-0.3131	-0.237215	-0.450737	0.0725208
2	10343026	-0.0855268	-0.291353	-0.234186	-0.0877296
2	10343028	-0.0630656	-0.224862	-0.394558	-0.201954
2	10343035	-0.0407546	-0.145854	-0.551624	-0.124629
2	10343038	-0.066361	0.00560447	-0.334034	0.0458525
2	10343039	-0.0216792	-0.157895	-0.439251	0.0752378
2	10343042	-0.407937	-0.163645	-0.563302	-0.0639663
2	10343045	-0.279838	-0.287166	-0.409668	-0.194808
2	10343050	-0.0011285	-0.0844433	-0.313309	-0.0659589
2	10343059	0.203254	-0.444493	-0.368372	0.0854538
2	10343065	-0.256008	-0.18347	-0.190417	0.227412
2	10343071	-0.205242	-0.27211	-0.276835	0.349165
2	10343076	-0.166056	-0.109514	-0.232209	0.0880862
2	10343077	0.0380406	-0.316232	-0.341312	0.93536
2	10343082	0.0381631	-0.386046	-0.193152	0.159703
2	10343087	0.456473	0.123897	-0.288795	0.120595
2	10343101	-0.0613141	-0.276251	-0.137124	0.360987
2	10343103	-0.0710248	-0.247166	-0.222371	-0.043205
2	10343105	-0.203343	-0.0253776	-0.332783	0.0527375
2	10343106	-0.544754	-0.385387	-0.531188	-0.172718
2	10343114	-0.0145179	-0.0961275	-0.395223	0.743565
2	10343120	0.349666	-0.231836	-0.661936	0.399737
2	10343124	0.0300971	-0.152161	-0.196689	0.140882
2	10343127	-0.0967867	-0.481644	-0.486838	-0.128534
2	10343135	0.0575211	0.135621	-0.148872	0.0511095
2	10343138	0.193642	-0.0586668	-0.195275	0.175141
2	10343161	-0.0274311	-0.301725	-0.262827	0.521755
2	10343163	-0.00990237	0.000251989	-0.247751	-0.0443206
2	10343170	-0.0716599	-0.377261	-0.141941	-0.0168543
2	10343177	-0.0800247	-0.266664	-0.18294	0.345689
2	10343187	-0.0371378	-0.449014	-0.370009	-0.173828
2	10343195	-0.199691	-0.127432	-0.273508	0.428049
2	10343199	-0.0889893	0.0203459	-0.286311	-0.0237239
2	10343203	0.279943	0.141949	-0.195069	0.549917
2	10343229	-0.0453739	-0.273041	-0.374219	0.315647
2	10343232	0.00503979	-0.416531	-0.175806	0.176807
2	10343235	0.135196	-0.399137	-0.234216	0.408283
2	10343245	-0.164885	-0.116417	-0.423309	-0.035684
2	10343250	-0.447622	-0.207354	-0.173842	0.0800083
2	10343259	-0.0903963	0.167193	-0.43259	0.352941
2	10343261	0.0180223	-0.133097	-0.155297	0.343784
2	10343287	-0.113925	-0.412614	-0.104549	0.0319932
2	10343292	-0.0618293	-0.404135	-0.331567	0.332227
2	10343293	-0.0476127	-0.169242	-0.336803	0.0390352
2	10343314	-0.528628	-0.19152	-0.114521	0.307381
2	10343316	-0.0555168	-0.0573251	-0.360688	0.789039
2	10343319	-0.0351128	0.010009	-0.136775	0.144898
2	10343349	-0.449117	-0.0983599	-0.219171	-0.0919942
2	10343354	-0.223073	-0.0343301	-0.319668	-0.0387029
2	10343369	0.209748	0.0689126	-0.373005	0.270673
2	10343375	-0.290259	0.0780087	-0.186015	-0.0960316
2	10343404	-0.205839	-0.113331	-0.209856	-0.0333342
2	10343418	0.24033	-0.190424	-0.203039	0.167406
2	10343423	-0.219688	0.0222449	-0.637929	0.36171
2	10343425	0.103546	-0.288806	-0.481283	0.30176
2	10343427	-0.156289	-0.302613	-0.562678	0.414099
2	10343448	-0.0303514	0.194435	-0.423419	0.482358
2	10343460	0.0325111	-0.365696	-0.368965	0.352065
2	10343468	-0.0141041	0.0341879	-0.471558	-0.0266716
2	10343471	-0.0544602	-0.0735995	-0.379787	-0.102961
2	10343515	-0.0813581	-0.152929	-0.448942	-0.00986923
2	10343516	0.170939	-0.156256	-0.197042	-0.00794534
2	10343521	0.120769	-0.17412	-0.542199	-0.0992963
2	10343526	0.121909	-0.424472	-0.42545	0.165513
2	10343535	-0.0171342	0.0197436	-0.454524	-0.0407112
2	10343544	-0.335522	-0.414095	-0.102295	-0.0356178
2	10343547	-0.249916	-0.389112	-0.386593	0.00874374
2	10343560	-0.00443194	-0.192172	-0.501588	0.108045
2	10343564	-0.394055	-0.214289	-0.432999	0.0105196
2	10343569	-0.107864	-0.392422	-0.464788	-0.00257155
2	10343579	0.355542	-0.305098	-0.486424	0.404964
2	10343581	0.00711612	-0.0540651	-0.331182	-0.0244221
2	10343584	0.171843	-0.128943	-0.156356	0.166998
2	10343587	-0.212545	-0.13808	-0.319217	-0.0626187
2	10343602	-0.3414	-0.0211117	-0.137125	0.0896367
2	10343610	-0.0547567	-0.300732	-0.198749	-0.0746357
2	10343612	0.102233	-0.229637	-0.455488	-0.0917148
2	10343616	0.0559003	0.150291	-0.321032	-0.0393048
2	10343623	0.0613839	0.12441	-0.412425	-0.141147
2	10343638	-0.346395	-0.2518	-0.304212	-0.0567275
2	10343644	-0.247444	-0.423082	-0.240358	0.58321
2	10343674	-0.188778	-0.395284	-0.401522	0.560485
2	10343685	-0.18464	0.235257	-0.370279	1.17159
2	10343690	0.0861175	0.00767296	-0.442649	0.0314163
2	10343691	0.181838	-0.222388	-0.224579	0.228047
2	10343694	-0.115574	0.219346	-0.157847	0.641957
2	10343701	-0.132862	-0.198511	-0.597328	0.0105867
2	10343725	0.0071489	-0.0383642	-0.156262	-0.0195303
2	10343726	-0.24019	0.166083	-0.261148	0.233414
2	10343728	-0.151256	0.0904794	-0.185344	0.0157435
2	10343731	0.135038	0.047656	-0.203473	0.59341
2	10343743	0.0146723	0.0480261	-0.541817	-0.102172
2	10343746	-0.198106	-0.257169	-0.622047	0.16748
2	10343747	0.132745	-0.519231	-0.217129	-0.000725624
2	10343748	-0.433613	-0.314032	-0.353037	0.230523
2	10343750	-0.0945775	-0.0103226	-0.06787	-0.0299729
2	10343752	-0.0101855	0.127473	-0.186275	0.12828
2	10343757	0.365551	0.00166344	-0.312014	0.64149
2	10343769	0.041589	0.15116	-0.15555	0.155731
2	10343791	-0.119717	-0.356716	-0.453252	-0.111413
2	10343801	-0.0785899	-0.0972064	-0.409896	0.00360713
2	10343802	0.0266706	-0.201505	-0.395138	-0.12114
2	10343814	0.981747	-0.030352	-0.739374	0.556364
2	10343823	-0.287564	-0.111283	-0.663767	0.247528
2	10343831	-0.0246526	-0.241814	-0.406434	0.028565
2	10343846	-0.275153	0.165467	-0.434137	0.250484
2	10343856	-0.153869	0.064441	-0.504873	-0.00893714
2	10343869	-0.30758	-0.2988	-0.17164	0.872255
2	10343878	0.00403897	-0.152684	-0.613702	0.154001
2	10343880	0.0144151	-0.32988	-0.402105	-0.038223
2	10343884	-0.00464125	-0.286423	-0.144935	-0.0332758
2	10343943	-0.159839	-0.239804	-0.292598	-0.0606037
2	10343956	0.0824552	0.0459384	-0.14168	0.329282
2	10343962	-0.0636114	-0.249354	-0.100879	0.17108
2	10343971	-0.0779611	-0.252024	-0.551412	-0.161604
2	10343974	0.0680441	0.00443771	-0.365544	-0.0652032
2	10343991	-0.151287	-0.0290238	-0.0438535	0.373322
2	10343995	-0.329249	0.232424	-0.131525	0.43817
2	10343996	-0.0637785	-0.478162	-0.275432	-0.186636
2	10343998	0.0819067	0.247268	-0.329193	0.778067
2	10344007	-0.0375158	-0.439881	-0.199465	0.228986
2	10344013	-0.209697	-0.0274991	-0.0815666	0.417588
2	10344015	0.447936	0.133369	-0.369934	0.230048
2	10344024	-0.00501767	0.305174	-0.514344	0.431777
2	10344029	-0.758786	-0.120881	-0.0733085	-0.149926
2	10344034	-0.0489547	-0.132104	-0.117041	0.0378923
2	10344037	-0.118392	-0.399539	-0.540213	0.2225
2	10344048	-0.0379205	-0.144845	-0.250232	0.285192
2	10344056	0.116823	0.0452085	-0.304381	0.0296478
2	10344072	-0.0117653	0.130383	-0.288405	-0.0504146
2	10344099	0.390354	-0.467745	-0.608534	-0.139592
2	10344100	-0.118223	-0.254841	-0.0785268	0.127545
2	10344108	-0.328664	0.181125	-0.456256	0.178074
2	10344137	0.00259251	0.0464831	-0.269978	0.0667579
2	10344149	0.0367277	-0.181863	-0.424843	0.283434
2	10344159	-0.513747	-0.239463	-0.173057	-0.203914
2	10344199	-0.185453	-0.00802199	-0.281793	0.010979
2	10344201	0.0516656	-0.448945	-0.357218	0.252902
2	10344211	-0.155116	-0.331198	-0.0782715	0.0699171
2	10344213	0.0325661	0.142301	-0.265385	0.10896
2	10344222	0.0766601	-0.0208885	-0.471682	-0.103466
2	10344234	0.0453055	-0.159806	-0.317769	-0.0981911
2	10344240	-0.0284048	0.101196	-0.514343	-0.071189
2	10344252	0.164921	-0.366418	-0.37772	0.00871923
2	10344258	-0.105609	-0.404219	-0.512178	0.0174784
2	10344259	-0.332691	-0.0867905	-0.153449	-0.0545386
2	10344261	-0.388158	-0.0875722	-0.201069	-0.233915
2	10344283	-0.477363	0.0880537	-0.416337	0.128047
2	10344290	-0.115277	0.0851218	-0.165001	0.000267343
2	10344307	-0.174809	-0.4654	-0.278054	0.0773849
2	10344320	0.0994906	-0.308258	-0.528517	-0.215471
2	10344332	-0.0540591	-0.0493605	-0.538661	0.134749
2	10344354	-0.131709	0.0827893	-0.166975	-0.0593109
2	10344358	-0.300562	-0.000178874	-0.245243	-0.0593142
2	10344359	-0.163053	0.240631	-0.279094	0.515758
2	10344380	-0.0809414	-0.196448	-0.298637	0.0296902
2	10344381	-0.267958	0.101126	-0.158805	0.891507
2	10344385	-0.193425	-0.259171	-0.347903	0.0844838
2	10344399	-0.0486675	-0.529901	-0.209245	0.057894
2	10344413	-0.388116	-0.00188767	-0.0818636	0.120067
2	10344415	-0.710933	-0.0667848	-0.474417	-0.124854
2	10344416	-0.025589	-0.0244014	-0.328222	-0.0361585
2	10344417	-0.0449593	-0.278881	-0.306702	0.366113
2	10344430	0.011405	-0.215636	-0.241923	0.265601
2	10344438	0.0429878	-0.231758	-0.188896	0.0814408
2	10344466	-0.105504	-0.0261938	-0.560769	0.0384995
2	10344469	0.315254	-0.123939	-0.61945	0.182504
2	10344497	0.017305	-0.0748462	-0.0804392	0.213079
2	10344514	0.182202	-0.456571	-0.341889	-0.0201321
2	10344528	0.0587668	0.0525205	-0.234204	-0.0445953
2	10344530	-0.0199597	-0.347679	-0.399037	0.131377
2	10344541	-0.320501	-0.079181	-0.413836	0.0499484
2	10344542	-0.0164919	0.0138618	-0.389179	-0.175906
2	10344543	0.0713609	-0.00876702	-0.0805599	0.185675
2	10344548	-0.0151402	0.238007	-0.145531	0.584281
2	10344558	-0.0431018	-0.0574929	-0.198418	-0.0750812
2	10344569	0.0801322	0.00537492	-0.56839	0.0971338
2	10344575	0.0888701	0.102631	-0.568922	0.379855
2	10344589	-0.010026	-0.430357	-0.42541	0.0945876
2	10344603	0.0637322	-0.139801	-0.207306	0.268376
2	10344604	-0.170639	-0.196847	-0.129775	-0.105258
2	10344624	-0.00964823	-0.0870132	-0.241304	-0.0554273	Lypla1	lysophospholipase 1
2	10344707	-0.00430602	0.0482588	-0.470961	-0.141228	Pcmtd1	protein-L-isoaspartate (D-aspartate) O-methyltransferase domain containing 1
2	10344799	0.109793	-0.168538	-0.124043	0.276678	Cspp1	centrosome and spindle pole associated protein 1
2	10344803	0.00338959	-0.131621	-0.158555	0.10571	Cspp1	centrosome and spindle pole associated protein 1
2	10344805	0.0838773	-0.0145755	-0.224649	0.11167	Cspp1	centrosome and spindle pole associated protein 1
2	10344807	-0.0356194	-0.384715	-0.33933	0.378682	Cspp1	centrosome and spindle pole associated protein 1
2	10344813	0.00307841	0.0473455	-0.201328	0.235371	Cspp1	centrosome and spindle pole associated protein 1
2	10344815	-0.167961	0.026121	-0.040989	0.180707	Cspp1	centrosome and spindle pole associated protein 1
2	10344821	-0.142215	-0.0387133	-0.101349	0.114818	Cspp1	centrosome and spindle pole associated protein 1
2	10344960	-0.106337	-0.0415381	-0.460479	0.0931467	Tmem70	transmembrane protein 70
2	10345141	-0.108934	0.0861364	-0.514218	-0.166526	Lmbrd1	LMBR1 domain containing 1
2	10345200	-0.206322	0.0383105	-0.149916	0.361881
2	10345226	-0.128101	-0.268539	-0.153526	0.0964454
2	10345241	-0.0892171	-0.0719331	-0.465209	0.319012	Dst	dystonin
2	10345442	-0.128369	0.119789	-0.250928	0.172021	Hs6st1	heparan sulfate 6-O-sulfotransferase 1
2	10345492	-0.100296	0.208473	-0.342844	0.101712	Cnnm3	cyclin M3
2	10345509	-0.19206	-0.0562468	-0.0893065	-0.0717656	Zap70	zeta-chain (TCR) associated protein kinase
2	10345548	0.0267818	-0.164023	-0.235706	0.378429
2	10345608	-0.13314	0.174019	-0.271579	0.0713633	Unc50	unc-50 homolog
2	10345675	-0.0908924	-0.396037	-0.318085	-0.0734048	Npas2	neuronal PAS domain protein 2
2	10345706	-0.0984514	0.0455303	-0.278494	0.0979633	Cnot11	CCR4-NOT transcription complex, subunit 11
2	10345882	-0.152932	0.084931	-0.150731	0.299123	Mrps9	mitochondrial ribosomal protein S9
2	10346067	-0.0765072	0.109636	-0.193268	-0.0458084
2	10346107	0.0388038	-0.240551	-0.17913	0.2844
2	10346109	0.09163	-0.108047	-0.429183	-0.0919491	Dnah7b	dynein, axonemal, heavy chain 7B
2	10346235	0.0412011	-0.41027	-0.497452	-0.0792025	Hibch	3-hydroxyisobutyryl-Coenzyme A hydrolase
2	10346330	0.0368344	-0.336035	-0.55674	-0.156351	Plcl1	phospholipase C-like 1
2	10346340	-0.0954122	0.0711942	-0.279205	0.02679	Maip1	matrix AAA peptidase interacting protein 1
2	10346348	-0.042991	-0.289098	-0.360547	0.0154018	Spats2l	spermatogenesis associated, serine-rich 2-like
2	10346544	0.0546092	-0.103845	-0.169892	0.128677	Ndufb3	NADH:ubiquinone oxidoreductase subunit B3
2	10346678	0.0490905	-0.247969	-0.392139	0.237794	Carf	calcium response factor
2	10346783	0.0747679	-0.0421128	-0.143836	-0.00540332	Cd28	CD28 antigen
2	10346843	-0.00611961	0.0083656	-0.239658	-0.0333186	Nrp2	neuropilin 2
2	10346876	-0.0432702	-0.12621	-0.272496	-0.139339
2	10347060	-0.018822	-0.322259	-0.171919	0.0765144	Unc80	unc-80, NALCN activator
2	10347073	-0.136911	-0.168229	-0.209719	-0.0453338	Unc80	unc-80, NALCN activator
2	10347254	-0.0755991	-0.41677	-0.491194	-0.295017	Smarcal1	SWI/SNF related matrix associated, actin dependent regulator of chromatin, subfamily a-like 1
2	10347460	0.0485315	-0.30343	-0.497471	-0.0704965	Ttll4	tubulin tyrosine ligase-like family, member 4
2	10347521	-0.166416	-0.138757	-0.117657	-0.0341375	Zfand2b	zinc finger, AN1 type domain 2B
2	10347639	-0.0447479	-0.124766	-0.279222	-0.131262	Gmppa	GDP-mannose pyrophosphorylase A
2	10347767	-0.522522	0.0962501	-0.415868	0.419189	Kcne4	potassium voltage-gated channel, Isk-related subfamily, gene 4
2	10347807	-0.0870163	-0.263911	-0.210384	0.32774	Col4a3	collagen, type IV, alpha 3
2	10347862	-0.0390329	-0.0527843	-0.222205	0.0277057	Mff	mitochondrial fission factor
2	10347873	-0.0920601	0.00945023	-0.398131	0.0813108	Agfg1	ArfGAP with FG repeats 1
2	10347931	-0.102751	-0.21132	-0.139158	0.329565	G530012D18Rik	RIKEN cDNA G530012D1 gene
2	10347980	-0.0829617	-0.22851	-0.166792	0.155165	Itm2c	integral membrane protein 2C
2	10348078	-0.164101	-0.0167741	-0.172001	0.00371433	Ptma	prothymosin alpha
2	10348096	0.037089	-0.281343	-0.269933	-0.114793	Dis3l2	DIS3 like 3'-5' exoribonuclease 2
2	10348201	-0.0352117	-0.175467	-0.591179	-0.00133031	Gigyf2	GRB10 interacting GYF protein 2
2	10348321	-0.0188269	0.0754531	-0.381782	-0.0131241	Dgkd	diacylglycerol kinase, delta
2	10348432	-0.0533221	-0.081736	-0.219312	0.0545682	Agap1	ArfGAP with GTPase domain, ankyrin repeat and PH domain 1
2	10348493	0.0247964	-0.337581	-0.117864	0.14671	Lrrfip1	leucine rich repeat (in FLII) interacting protein 1
2	10348537	-0.0233977	-0.223088	-0.149445	0.0143878	Ramp1	receptor (calcitonin) activity modifying protein 1
2	10348580	-0.0820482	-0.443509	-0.285361	-0.0905461	Klhl30	kelch-like 30
2	10348864	-0.264397	-0.0836917	-0.286	0.00680436
2	10348917	-0.136386	-0.0762298	-0.446178	0.33163	Fam174a	family with sequence similarity 174, member A
2	10349065	-0.000774571	-0.17722	-0.400556	-0.179911	Zcchc2	zinc finger, CCHC domain containing 2
2	10349081	0.0253345	-0.0865376	-0.367642	-0.0937711	Phlpp1	PH domain and leucine rich repeat protein phosphatase 1
2	10349333	-0.0365569	0.0362845	-0.181196	0.0318546	3110009E18Rik	RIKEN cDNA 3110009E18 gene
2	10349401	-0.442085	0.340165	-0.590587	0.832104	Gpr39	G protein-coupled receptor 39
2	10349404	-0.129479	-0.0979248	-0.405643	-0.0593297	Mgat5	mannoside acetylglucosaminyltransferase 5
2	10349453	-0.00805464	-0.168949	-0.535627	-0.0872731	Rab3gap1	RAB3 GTPase activating protein subunit 1
2	10349480	-0.0856894	0.224475	-0.482564	0.12778	R3hdm1	R3H domain containing 1
2	10349569	0.136077	-0.136427	-0.141214	-0.00377475
2	10349637	0.0148428	-0.1439	-0.354508	-0.107876	Fam72a	family with sequence similarity 72, member A
2	10349648	-0.0961114	-0.0923945	-0.083828	-0.017046	Ctse	cathepsin E
2	10349809	0.0429889	-0.0194048	-0.36475	0.0489028	Rbbp5	retinoblastoma binding protein 5, histone lysine methyltransferase complex subunit
2	10349821	-0.066351	-0.113545	-0.0643277	0.0493939	Tmem81	transmembrane protein 81
2	10349834	-0.0329634	-0.264242	-0.0896848	0.166268	Pik3c2b	phosphatidylinositol-4-phosphate 3-kinase catalytic subunit type 2 beta
2	10349872	-0.115865	-0.0852581	-0.0738136	0.374838
2	10349876	-0.071448	-0.230059	-0.229969	0.153349	Plekha6	pleckstrin homology domain containing, family A member 6
2	10350113	-0.0233065	-0.232044	-0.36661	-0.153828	Arl8a	ADP-ribosylation factor-like 8A
2	10350594	0.0335235	0.0251328	-0.419006	-0.0868869	Ivns1abp	influenza virus NS1A binding protein
2	10350614	-0.0277429	-0.363669	-0.597235	0.0158793	Trmt1l	tRNA methyltransferase 1 like
2	10350777	-0.0655456	-0.199434	-0.28738	0.0961508	Acbd6	acyl-Coenzyme A binding domain containing 6
2	10350990	-0.209684	-0.0353078	-0.0165111	0.199223	Gm6177	predicted gene 6177
2	10351099	-0.042809	-0.0691926	-0.135919	0.270033	Tnfsf18	tumor necrosis factor (ligand) superfamily, member 18
2	10351111	-0.00819583	-0.202521	-0.153307	0.0864182	Dnm3os	dynamin 3, opposite strand
2	10351119	-0.0744379	0.0643866	-0.617979	0.392373	Vamp4	vesicle-associated membrane protein 4
2	10351304	-0.261698	-0.0481605	-0.538817	0.276881	Mpc2	mitochondrial pyruvate carrier 2
2	10351353	-0.283922	-0.102564	-0.292594	0.0791903	Cd247	CD247 antigen
2	10351390	-0.0706785	-0.194429	-0.18864	-0.0184812	Tada1	transcriptional adaptor 1
2	10351404	-0.0154444	-0.0535305	-0.509283	-0.0466788	Tmco1	transmembrane and coiled-coil domains 1
2	10351414	-0.111753	-0.102356	-0.263269	-0.0926844	Aldh9a1	aldehyde dehydrogenase 9, subfamily A1
2	10351491	-0.0729363	-0.416646	-0.456105	-0.235716	Olfml2b	olfactomedin-like 2B
2	10351504	-0.0912582	0.000567389	-0.289711	0.00110292	AI506816	expressed sequence AI506816
2	10351640	-0.182279	0.0595607	-0.165164	-0.1107
2	10351644	0.0503973	-0.0564623	-0.0601652	0.116246	Cd244a	CD244 molecule A
2	10351703	-0.0246856	-0.23394	-0.44342	-0.223919	Copa	coatomer protein complex subunit alpha
2	10351825	-0.0922567	-0.0432286	-0.410838	0.0605902	Tagln2	transgelin 2
2	10351859	-0.130187	-0.213338	-0.118026	-0.0716037
2	10352066	0.0944468	-0.347948	-0.259246	0.0217656	Sdccag8	serologically defined colon cancer antigen 8
2	10352133	0.0315397	-0.128895	-0.298779	-0.00784262	Efcab2	EF-hand calcium binding domain 2
2	10352152	-0.0539749	-0.3464	-0.435353	0.0165828
2	10352348	-0.125123	-0.0414999	-0.460266	0.0558096	Cnih4	cornichon family AMPA receptor auxiliary protein 4
2	10352454	-0.00946928	-0.236099	-0.151971	0.0233576
2	10352459	-0.115103	-0.0177064	-0.533884	-0.0861899	Rab3gap2	RAB3 GTPase activating protein subunit 2
2	10352499	-0.0196293	-0.352619	-0.121756	0.052086
2	10352514	-0.10464	0.170488	-0.208223	0.18465	Eprs	glutamyl-prolyl-tRNA synthetase
2	10352562	-0.0407432	-0.191666	-0.222685	0.050342	Gpatch2	G patch domain containing 2
2	10352576	0.096102	-0.306563	-0.523079	-0.13681	Esrrg	estrogen-related receptor gamma
2	10352767	0.00379912	-0.0612686	-0.285363	-0.103913	Nek2	NIMA (never in mitosis gene a)-related expressed kinase 2
2	10352918	0.0119658	-0.134628	-0.17839	0.0345793	A330023F24Rik	RIKEN cDNA A330023F24 gene
2	10352947	0.00122318	-0.0606219	-0.304908	0.0897627	Mrpl15	mitochondrial ribosomal protein L15
2	10353048	-0.0156812	-0.20338	-0.255891	-0.0943899
2	10353135	-0.0478884	-0.250902	-0.52778	-0.124583	Ncoa2	nuclear receptor coactivator 2
2	10353167	-0.0313927	0.027957	-0.412393	-0.0826056	Tram1	translocating chain-associating membrane protein 1
2	10353272	0.024875	-0.126845	-0.430906	0.048304	Stau2	staufen double-stranded RNA binding protein 2
2	10353336	-0.253675	-0.303393	-0.478822	0.540981	Defb41	defensin beta 41
2	10353524	0.0100186	-0.175632	-0.246945	-0.0394837	Ogfrl1	opioid growth factor receptor-like 1
2	10353533	-0.0973178	-0.0125844	-0.500998	0.0899504	Smap1	small ArfGAP 1
2	10353667	0.137329	0.0228334	-0.278006	0.114363
2	10353803	-0.0736374	-0.0630992	-0.343326	0.0557296	Uggt1	UDP-glucose glycoprotein glucosyltransferase 1
2	10353878	-0.180051	-0.0728969	-0.492099	0.203846	Ankrd23	ankyrin repeat domain 23
2	10353947	-0.0883647	-0.0128518	-0.500547	-0.00647548	Tmem131	transmembrane protein 131
2	10354227	-0.108387	-0.209472	-0.226644	0.237473
2	10354247	-0.0533445	-0.441395	-0.299473	0.0377977	Fhl2	four and a half LIM domains 2
2	10354286	0.0250536	0.0910989	-0.225716	0.0957007	Kdelc1	KDEL (Lys-Asp-Glu-Leu) containing 1
2	10354418	0.0291761	0.11142	-0.486665	-0.187957	Nabp1	nucleic acid binding protein 1
2	10354563	0.0415568	-0.450567	-0.293899	0.0613117	Dnah7b	dynein, axonemal, heavy chain 7B
2	10354704	0.000118183	0.0552668	-0.526809	0.0872801	Sf3b1	splicing factor 3b, subunit 1
2	10354897	-0.118061	0.0570497	-0.47855	-0.041284	Trak2	trafficking protein, kinesin binding 2
2	10355084	-0.0181085	0.0598775	-0.30701	-0.0155529	Ndufs1	NADH:ubiquinone oxidoreductase core subunit S1
2	10355162	-0.0356332	-0.127606	-0.277738	-0.0556266	Plekhm3	pleckstrin homology domain containing, family M, member 3
2	10355246	-0.0913752	-0.139724	-0.122323	0.253214	Acadl	acyl-Coenzyme A dehydrogenase, long-chain
2	10355264	-0.435967	0.0773988	-0.102889	0.107055
2	10355310	-0.136315	0.0176946	-0.0669574	0.0218419
2	10355325	-0.168096	-0.198463	-0.474004	0.177144	Bard1	BRCA1 associated RING domain 1
2	10355401	-0.0923199	-0.1624	-0.0822342	0.239786	Acp1	acid phosphatase 1, soluble
2	10355452	-0.236815	0.0852336	-0.350117	-0.106844
2	10355464	0.0140773	0.168723	-0.318645	0.181748	Pecr	peroxisomal trans-2-enoyl-CoA reductase
2	10355514	-0.0914579	-0.231123	-0.406037	-0.0331241	Tns1	tensin 1
2	10355532	-0.0785638	-0.180552	-0.362772	-0.139852	Tns1	tensin 1
2	10355534	-0.00519388	-0.19186	-0.344699	-0.109212
2	10355536	0.0214145	-0.301116	-0.420059	-0.0887703	Tns1	tensin 1
2	10355611	-0.0449129	0.159235	-0.245944	0.0648223	Zfp142	zinc finger protein 142
2	10355763	-0.186462	0.0233621	-0.373984	0.0109578	Atg9a	autophagy related 9A
2	10355806	-0.225699	-0.060457	-0.486803	0.350742	Tuba4a	tubulin, alpha 4A
2	10355844	-0.0953686	-0.13373	-0.0962931	0.122753	Dnpep	aspartyl aminopeptidase
2	10355871	-0.237619	-0.314375	-0.258434	0.188839	Obsl1	obscurin-like 1
2	10355931	0.00141705	0.098451	-0.281727	-0.0183672	Farsb	phenylalanyl-tRNA synthetase, beta subunit
2	10356018	-0.147602	-0.0474281	-0.0664709	-0.00539306
2	10356329	-0.204381	0.000351394	-0.0644653	0.28121	Snora75	small nucleolar RNA, H/ACA box 75
2	10356423	0.124461	-0.143489	-0.532251	0.0115125	Usp40	ubiquitin specific peptidase 40
2	10356601	-0.175182	-0.0503246	-0.453603	0.0653478	Per2	period circadian clock 2
2	10356657	-0.00164223	-0.0753393	-0.12893	0.0685503	Ndufa10	NADH:ubiquinone oxidoreductase subunit A10
2	10356677	-0.245095	0.0807097	-0.0889299	0.247361	Cops9	COP9 signalosome subunit 9
2	10356771	-0.132652	0.126582	-0.225344	-0.0266195	Mterf4	mitochondrial transcription termination factor 4
2	10356800	-0.0482928	0.0615273	-0.277155	0.080205	Hdlbp	high density lipoprotein (HDL) binding protein
2	10356968	-0.0895209	-0.0194187	-0.396777	-0.0397296	Pam	peptidylglycine alpha-amidating monooxygenase
2	10356999	-0.141227	-0.0310076	-0.0822583	-0.0614423	Prdx2	peroxiredoxin 2
2	10357001	0.0979218	-0.425586	-0.180497	-0.0253516
2	10357077	-0.0100938	0.00513375	-0.0953882	0.0566297	Serpinb3d	serine (or cysteine) peptidase inhibitor, clade B (ovalbumin), member 3D
2	10357122	-0.211854	0.0103028	-0.233428	-0.0311805
2	10357158	-0.120106	0.0136918	-0.0686667	0.0266418	Ralb	v-ral simian leukemia viral oncogene B
2	10357242	-0.0898759	-0.0156782	-0.0900072	0.158251	Dbi	diazepam binding inhibitor
2	10357280	-0.0921324	0.093326	-0.572412	0.224031	Insig2	insulin induced gene 2
2	10357328	-0.0861346	-0.00729739	-0.0491859	-0.000651016
2	10357332	-0.077628	-0.106171	-0.269339	0.204416	Actr3	ARP3 actin-related protein 3
2	10357371	0.0438064	-0.308695	-0.521872	-0.159626	Tmem163	transmembrane protein 163
2	10357391	0.0378148	-0.216651	-0.507701	-0.158299	Zranb3	zinc finger, RAN-binding domain containing 3
2	10357579	-0.111651	0.0758097	-0.275637	0.161788	Mapkapk2	MAP kinase-activated protein kinase 2
2	10357630	0.0423975	-0.332173	-0.486477	0.0623177	Srgap2	SLIT-ROBO Rho GTPase activating protein 2
2	10358091	-0.235066	-0.259525	-0.609347	0.313381	Nav1	neuron navigator 1
2	10358315	-0.0141326	-0.270159	-0.315274	0.425941	Cfhr1	complement factor H-related 1
2	10358324	-0.18987	-0.156518	-0.17476	0.186063
2	10358490	-0.0909671	-0.0320463	-0.486527	0.0847451	Hmcn1	hemicentin 1
2	10358519	-0.28321	-0.283284	-0.451526	0.369206	Hmcn1	hemicentin 1
2	10358523	-0.096124	-0.0689061	-0.532996	0.241495	Hmcn1	hemicentin 1
2	10358537	0.0874537	0.101282	-0.381938	0.0224124	Hmcn1	hemicentin 1
2	10358551	0.0175747	0.131995	-0.323352	-0.0705069	Hmcn1	hemicentin 1
2	10358555	0.0873281	-0.108473	-0.47327	0.149952	Hmcn1	hemicentin 1
2	10358557	-0.0208629	-0.265556	-0.579507	-0.0471775	Hmcn1	hemicentin 1
2	10358573	-0.0983747	-0.099754	-0.346735	0.385451	Hmcn1	hemicentin 1
2	10358591	0.0281389	-0.120764	-0.433794	0.119052	Hmcn1	hemicentin 1
2	10358599	-0.109966	-0.203063	-0.367477	0.352509	Hmcn1	hemicentin 1
2	10358609	-0.147528	-0.364485	-0.427672	0.450916	Hmcn1	hemicentin 1
2	10358625	-0.109746	-0.236402	-0.683086	0.367441	Hmcn1	hemicentin 1
2	10358666	-0.085462	-0.35604	-0.459341	0.237286	Hmcn1	hemicentin 1
2	10358787	-0.067811	0.098723	-0.309595	-0.0183734	Lamc2	laminin, gamma 2
2	10358816	-0.0800228	-0.0348892	-0.284835	0.102624	Lamc1	laminin, gamma 1
2	10358978	-0.20367	-0.031203	-0.271664	-0.0357788	Ier5	immediate early response 5
2	10359034	-0.0318215	-0.180764	-0.336177	-0.140918	Qsox1	quiescin Q6 sulfhydryl oxidase 1
2	10359050	-0.0985294	-0.2677	-0.51337	0.0512786	Cep350	centrosomal protein 350
2	10359080	-0.0477969	-0.462402	-0.561721	0.0342318
2	10359084	-0.166811	-0.258322	-0.591115	-0.021674
2	10359086	-0.109451	-0.194975	-0.384472	0.106538	Cep350	centrosomal protein 350
2	10359405	0.0293128	-0.0406008	-0.356218	-0.140266	Klhl20	kelch-like 20
2	10359648	0.0253695	-0.219247	-0.56649	0.0294665	BC055324	cDNA sequence BC055324
2	10359689	0.000450916	-0.0301823	-0.249149	-0.0213284	Atp1b1	ATPase, Na+/K+ transporting, beta 1 polypeptide
2	10359734	-0.153443	0.0506518	-0.628345	0.270437	Dcaf6	DDB1 and CUL4 associated factor 6
2	10359754	-0.0840013	-0.0428665	-0.235877	-0.0500964	Mpzl1	myelin protein zero-like 1
2	10359826	-0.347499	-0.00875952	-0.19833	0.273162	Uqcr11	ubiquinol-cytochrome c reductase, complex III subunit XI
2	10359849	-0.173206	-0.0574355	-0.208307	0.247508	Uck2	uridine-cytidine kinase 2
2	10359861	-0.329707	-0.167801	-0.147779	0.287769	Mgst3	microsomal glutathione S-transferase 3
2	10359870	-0.0810051	-0.293769	-0.46788	0.0271023	Pbx1	pre B cell leukemia homeobox 1
2	10359929	-0.0239216	-0.115312	-0.413221	0.025568	Ddr2	discoidin domain receptor family, member 2
2	10359982	-0.183071	0.204376	-0.435617	0.144257	Atf6	activating transcription factor 6
2	10360046	0.00153781	-0.344018	-0.131449	-0.0722994	Sdhc	succinate dehydrogenase complex, subunit C, integral membrane protein
2	10360076	-0.0456638	-0.0411022	-0.120049	0.0282128	Ndufs2	NADH:ubiquinone oxidoreductase core subunit S2
2	10360158	-0.440194	0.00438171	-0.753135	0.594569	Ly9	lymphocyte antigen 9
2	10360443	-0.00522537	-0.0371731	-0.333436	0.0210325	Fh1	fumarate hydratase 1
2	10360720	-0.00701583	0.0940459	-0.486039	-0.0421943	Wdr26	WD repeat domain 26
2	10360764	-0.109912	-0.0973879	-0.34619	0.23454	Enah	ENAH actin regulator
2	10360789	-0.0231056	-0.0243966	-0.168125	0.102124	Degs1	delta(4)-desaturase, sphingolipid 1
2	10360848	-0.103843	0.00599046	-0.154769	0.100671	Marc2	mitochondrial amidoxime reducing component 2
2	10360942	0.0251502	-0.201651	-0.10638	0.161396	Spata17	spermatogenesis associated 17
2	10361031	-0.0387322	-0.241688	-0.169852	0.0742536	Rps6kc1	ribosomal protein S6 kinase polypeptide 1
2	10361078	0.0844291	0.0584734	-0.192663	0.0882546	Tatdn3	TatD DNase domain containing 3
2	10361104	0.0137283	-0.00624222	-0.539829	-0.0441498	Ppp2r5a	protein phosphatase 2, regulatory subunit B', alpha
2	10361152	-0.126346	-0.388317	-0.143833	0.020736	Gstp2	glutathione S-transferase, pi 2
2	10361156	0.0535697	0.101041	-0.386423	-0.130166	Rcor3	REST corepressor 3
2	10361323	-0.151898	-0.333412	-0.499366	0.0653137	Cnksr3	Cnksr family member 3
2	10361509	-0.118234	-0.303873	-0.57054	0.331312	Syne1	spectrin repeat containing, nuclear envelope 1
2	10361620	0.0479834	-0.310571	-0.413346	0.166221	Rmnd1	required for meiotic nuclear division 1 homolog
2	10361760	-0.184884	-0.0266046	-0.218996	0.314828	Timm8a1	translocase of inner mitochondrial membrane 8A1
2	10361787	-0.290668	0.120839	-0.257224	0.241482
2	10361869	-0.146209	-0.0688261	-0.509443	0.165637	Nhsl1	NHS-like 1
2	10361892	-0.26933	-0.366665	-0.15681	-0.0527658
2	10361897	-0.199426	0.084254	-0.514252	-0.0284757	Ifngr1	interferon gamma receptor 1
2	10361956	-0.0510719	-0.289117	-0.324168	0.132778	Map7	microtubule-associated protein 7
2	10361979	-0.100396	-0.0844079	-0.204759	0.0261598	Bclaf1	BCL2-associated transcription factor 1
2	10362005	-0.301906	-0.273243	-0.497139	0.403427	Ahi1	Abelson helper integration site 1
2	10362129	-0.228092	-0.16212	-0.104226	-0.0525665	Vnn3	vanin 3
2	10362171	-0.0805436	0.145193	-0.42066	0.0844722	Stx7	syntaxin 7
2	10362208	-0.224683	-0.19999	-0.112152	0.440013
2	10362245	-0.0236241	-0.0735502	-0.301244	0.0214599	Epb41l2	erythrocyte membrane protein band 4.1 like 2
2	10362404	0.0654494	-0.194051	-0.253623	-0.0356475	Trdn	triadin
2	10362424	0.0927018	-0.238336	-0.158249	0.0210472
2	10362440	0.0352152	0.256563	-0.428617	0.470415
2	10362450	-0.0216859	-0.149084	-0.229534	0.333061
2	10362581	-0.143045	-0.199528	-0.540386	0.13168	Tube1	epsilon-tubulin 1
2	10362615	-0.121284	-0.264044	-0.24458	0.0364337	Traf3ip2	TRAF3 interacting protein 2
2	10362717	-0.0505146	-0.152917	-0.163425	0.0418643	Wasf1	WAS protein family, member 1
2	10362729	-0.109323	-0.200822	-0.515897	0.222244
2	10362794	0.0547354	0.0331188	-0.449223	-0.141487	Ppil6	peptidylprolyl isomerase (cyclophilin)-like 6
2	10362803	-0.0315379	0.0622219	-0.125707	0.0624264	Cd164	CD164 antigen
2	10362823	-0.12391	-0.0484138	-0.312684	-0.117121	Snx3	sorting nexin 3
2	10362829	-0.125978	-0.0924064	-0.325687	-0.0720723	Ostm1	osteopetrosis associated transmembrane protein 1
2	10362876	-0.0786115	-0.305058	-0.267255	0.0048828	Pdss2	prenyl (solanesyl) diphosphate synthase, subunit 2
2	10362892	-0.0963801	-0.0391461	-0.0445331	0.0885421	Pam16	presequence translocase-asssociated motor 16 homolog (S. cerevisiae)
2	10362937	-0.338251	-0.157545	-0.0464829	0.0434832
2	10362941	-0.13314	0.117036	-0.510975	-0.0553484	Prep	prolyl endopeptidase
2	10362968	-0.136395	-0.133031	-0.439257	-0.150211	Bves	blood vessel epicardial substance
2	10363000	-0.185739	-0.1247	-0.24451	0.325853	Gpx4	glutathione peroxidase 4
2	10363157	0.0457758	-0.223545	-0.525663	-0.0752808	Pln	phospholamban
2	10363190	-0.20787	-0.188585	-0.210434	-0.0743318
2	10363312	-0.0144268	-0.0475151	-0.522802	0.0740231	Ccdc138	coiled-coil domain containing 138
2	10363331	-0.147385	-0.0744846	-0.0560508	0.290832
2	10363333	-0.204277	-0.0658337	-0.15545	0.191565	Sh3rf3	SH3 domain containing ring finger 3
2	10363350	-0.300759	-0.163619	-0.635944	0.223357	P4ha1	procollagen-proline, 2-oxoglutarate 4-dioxygenase (proline 4-hydroxylase), alpha 1 polypeptide
2	10363403	-0.0117993	-0.314471	-0.502968	-0.0756771	Ascc1	activating signal cointegrator 1 complex subunit 1
2	10363430	-0.104068	-0.104622	-0.25131	-0.0269277	Psap	prosaposin
2	10363479	-0.353068	0.0692291	-0.614663	0.224031	Rpl27a	ribosomal protein L27A
2	10363512	-0.123074	-0.0327242	-0.211702	0.0353867	Sar1a	secretion associated Ras related GTPase 1A
2	10363528	-0.00445701	-0.0477757	-0.206448	-0.0645476	Aifm2	apoptosis-inducing factor, mitochondrion-associated 2
2	10363575	-0.0299469	-0.0878814	-0.513433	-0.000314775	Dna2	DNA replication helicase/nuclease 2
2	10363599	-0.107686	0.14828	-0.27787	0.0327829	Rufy2	RUN and FYVE domain-containing 2
2	10363676	-0.244367	-0.366859	-0.620574	0.0839246	Ctnna3	catenin (cadherin associated protein), alpha 3
2	10363773	-0.0953332	-0.237778	-0.468279	0.0507789	Rhobtb1	Rho-related BTB domain containing 1
2	10363786	0.00451973	-0.274288	-0.519385	-0.0176704	Ank3	ankyrin 3, epithelial
2	10364030	-0.148466	-0.221743	-0.566819	0.110737	Adora2a	adenosine A2a receptor
2	10364038	0.072335	-0.169997	-0.118281	0.00836443	Upb1	ureidopropionase, beta
2	10364051	-0.0535493	0.189099	-0.260046	0.259685	Snrpd3	small nuclear ribonucleoprotein D3
2	10364102	-0.061741	-0.231387	-0.162989	0.099048	Chchd10	coiled-coil-helix-coiled-coil-helix domain containing 10
2	10364262	-0.20936	0.0240457	-0.325472	0.461014	Itgb2	integrin beta 2
2	10364287	-0.0785393	0.0466947	-0.286694	-0.00095233	Sumo3	small ubiquitin-like modifier 3
2	10364375	-0.126565	0.124774	-0.231279	0.157722	Cstb	cystatin B
2	10364381	0.030984	-0.0505779	-0.0578481	0.0711054	Olfr1358	olfactory receptor 1358
2	10364385	-0.23627	-0.304144	-0.258394	0.0160693	Ilvbl	ilvB (bacterial acetolactate synthase)-like
2	10364468	-0.0590227	-0.190856	-0.234814	-0.0365677	Bsg	basigin
2	10364478	-0.478415	0.347969	-0.594505	0.554637	Hcn2	hyperpolarization-activated, cyclic nucleotide-gated K+ 2
2	10364548	-0.205592	-0.357944	-0.23605	0.11098
2	10364856	-0.136469	-0.124242	-0.221808	0.159023	Dot1l	DOT1-like, histone H3 methyltransferase (S. cerevisiae)
2	10364888	-0.288908	-0.177436	-0.536989	0.274994
2	10365069	-0.178738	-0.0594394	-0.292751	0.0258317	Pip5k1c	phosphatidylinositol-4-phosphate 5-kinase, type 1 gamma
2	10365136	-0.0394626	-0.167189	-0.123838	-0.00213499	Aes	amino-terminal enhancer of split
2	10365206	-0.226686	-0.139266	-0.177052	0.128304	Gm10132	predicted gene 10132
2	10365227	-0.0647435	0.0328124	-0.578232	0.0446707	Ap3m1	adaptor-related protein complex 3, mu 1 subunit
2	10365230	-0.705386	-0.0425748	-0.370666	-0.119948	Tdg	thymine DNA glycosylase
2	10365295	0.0121195	-0.201268	-0.222899	0.249152
2	10365471	-0.0652681	-0.23888	-0.179678	0.0563904	Fbxo7	F-box protein 7
2	10365495	0.0180786	-0.140936	-0.408916	0.0709212	Ttc41	tetratricopeptide repeat domain 41
2	10365578	0.0188172	0.157758	-0.367007	0.0440392	Nup37	nucleoporin 37
2	10365637	-0.037423	0.083552	-0.403974	0.0541755	Arl1	ADP-ribosylation factor-like 1
2	10365716	-0.129086	0.135547	-0.274622	0.136704	Ikbip	IKBKB interacting protein
2	10365723	-0.251466	-0.354956	-0.20336	0.278195
2	10365845	-0.0937291	-0.146828	-0.228348	0.1487	Fgd6	FYVE, RhoGEF and PH domain containing 6
2	10365971	-0.0919541	-0.408055	-0.499141	0.154294	Btg1	B cell translocation gene 1, anti-proliferative
2	10366293	-0.0137036	-0.279821	-0.235871	0.0611086	Csrp2	cysteine and glycine-rich protein 2
2	10366335	-0.11487	0.000624725	-0.420488	-0.156467	Bbs10	Bardet-Biedl syndrome 10 (human)
2	10366630	-0.0442085	-0.236333	-0.529604	-0.0836386	Tmbim4	transmembrane BAX inhibitor motif containing 4
2	10366909	-0.054406	-0.099858	-0.382095	-0.130078	R3hdm2	R3H domain containing 2
2	10366956	-0.223078	0.0122336	-0.296823	0.183899	Stat6	signal transducer and activator of transcription 6
2	10367055	-0.0200295	-0.0907172	-0.0613299	0.0536782	Rdh19	retinol dehydrogenase 19
2	10367118	-0.0517918	-0.144631	-0.266574	-0.0335279
2	10367122	-0.00340779	0.015503	-0.185343	5.67025e-05	Baz2a	bromodomain adjacent to zinc finger domain, 2A
2	10367154	-0.15466	0.156837	-0.549143	0.00992107	Gls2	glutaminase 2 (liver, mitochondrial)
2	10367282	-0.223994	0.0464625	-0.148769	0.159532	Cnpy2	canopy FGF signaling regulator 2
2	10367292	-0.012285	-0.233855	-0.261588	-0.0786087	Cs	citrate synthase
2	10367305	-0.00728617	-0.00866812	-0.355463	-0.0678653	Ankrd52	ankyrin repeat domain 52
2	10367335	-0.194891	0.0345407	-0.502488	0.128765
2	10367349	-0.0633777	-0.198195	-0.191701	0.0395394	Smarcc2	SWI/SNF related, matrix associated, actin dependent regulator of chromatin, subfamily c, member 2
2	10367436	-0.283941	0.11729	-0.288423	0.509055	Cd63	CD63 antigen
2	10367481	-0.0655186	0.151305	-0.123502	0.0665761	Olfr776	olfactory receptor 776
2	10367626	-0.0999995	-0.19694	-0.45524	0.274427	Armt1	acidic residue methyltransferase 1
2	10367641	-0.305485	-0.0210246	-0.645044	0.452869	Mthfd1l	methylenetetrahydrofolate dehydrogenase (NADP+ dependent) 1-like
2	10367708	0.00325253	-0.0624198	-0.0507229	0.0248389	Pcmt1	protein-L-isoaspartate (D-aspartate) O-methyltransferase 1
2	10367734	0.0573962	0.156447	-0.52213	-0.0162255	Ust	uronyl-2-sulfotransferase
2	10367768	-0.0136607	0.0621081	-0.123181	0.083888
2	10367803	-0.0183491	-0.00705187	-0.0768854	0.333372
2	10367843	0.00508678	-0.186884	-0.563426	0.0199948	Utrn	utrophin
2	10367973	-0.169116	-0.0642576	-0.165354	0.0730782	Aig1	androgen-induced 1
2	10368011	-0.0148739	-0.0409689	-0.312827	-0.0770353	Vta1	vesicle (multivesicular body) trafficking 1
2	10368056	-0.116641	0.0158667	-0.351209	0.0590334	Ect2l	epithelial cell transforming sequence 2 oncogene-like
2	10368090	-0.307464	-0.0547092	-0.171845	0.187947
2	10368101	0.00635926	-0.12045	-0.354112	-0.0865382	Arfgef3	ARFGEF family member 3
2	10368220	-0.184131	0.151784	-0.107881	-0.00276857
2	10368222	-0.0831216	0.161496	-0.363441	0.155487	4930444G20Rik	RIKEN cDNA 4930444G20 gene
2	10368475	-0.189629	0.00482328	-0.119581	0.0676645
2	10368490	-0.276954	0.133701	-0.390494	0.1004	Rnf146	ring finger protein 146
2	10368508	-0.0557795	0.122336	-0.358152	-0.00445332	Cenpw	centromere protein W
2	10368511	-0.0634387	0.0719917	-0.174277	0.208541	Trmt11	tRNA methyltransferase 11
2	10368534	-0.071889	-0.0519147	-0.439877	0.144865	Ncoa7	nuclear receptor coactivator 7
2	10368612	-0.0204859	-0.0708578	-0.101281	-0.0315111	Gapdh	glyceraldehyde-3-phosphate dehydrogenase
2	10368683	-0.148039	-0.15418	-0.212914	-0.0450706	Fam229b	family with sequence similarity 229, member B
2	10368782	-0.0333674	-0.0940991	-0.51683	-0.0908188	Fig4	FIG4 phosphoinositide 5-phosphatase
2	10368859	0.0277302	-0.0607759	-0.0572305	0.105181	Armc2	armadillo repeat containing 2
2	10368893	-0.0323433	-0.136702	-0.579639	0.0297248	Afg1l	AFG1 like ATPase
2	10368935	-0.0305936	-0.339449	-0.449614	-0.121361	Qrsl1	glutaminyl-tRNA synthase (glutamine-hydrolyzing)-like 1
2	10368997	0.180518	-0.0658711	-0.11087	0.149768	C130030K03Rik	RIKEN cDNA C130030K03 gene
2	10369086	-0.247235	0.166827	-0.480583	0.252299	Gopc	golgi associated PDZ and coiled-coil motif containing
2	10369116	-0.0486272	-0.0162515	-0.422434	0.0307108	Mcm9	minichromosome maintenance 9 homologous recombination repair factor
2	10369171	-0.240036	-0.610024	-0.17465	-0.180351	9530009G21Rik	RIKEN cDNA 9530009G21 gene
2	10369276	0.0244646	-0.248764	-0.551461	-0.0070647	Mcu	mitochondrial calcium uniporter
2	10369290	-0.434143	0.198939	-0.257787	0.425959	Ddit4	DNA-damage-inducible transcript 4
2	10369379	-0.0935983	-0.243873	-0.380349	-0.165405	Slc29a3	solute carrier family 29 (nucleoside transporters), member 3
2	10369388	-0.0777507	-0.231293	-0.156698	0.0487478	Unc5b	unc-5 netrin receptor B
2	10369474	-0.107709	0.106298	-0.1482	-0.0479036	Eif4ebp2	eukaryotic translation initiation factor 4E binding protein 2
2	10369541	-0.244565	-0.255334	-0.588409	0.185337	Hk1	hexokinase 1
2	10369844	-0.0675306	0.00822635	-0.546748	0.0348622	Bicc1	BicC family RNA binding protein 1
2	10369877	-0.134921	-0.0166565	-0.220852	0.0930592	Ube2d1	ubiquitin-conjugating enzyme E2D 1
2	10369885	-0.116424	-0.0582494	-0.202392	0.399729	Cisd1	CDGSH iron sulfur domain 1
2	10369911	-0.0212106	-0.0187431	-0.0832209	-0.0225411	Gucd1	guanylyl cyclase domain containing 1
2	10369948	-0.0505195	-0.151956	-0.336406	0.110463	Cabin1	calcineurin binding protein 1
2	10370000	0.0195575	-0.458681	-0.348901	-0.0738304	Gstt1	glutathione S-transferase, theta 1
2	10370021	-0.367818	-0.0821645	-0.243521	0.35994	Mif	macrophage migration inhibitory factor (glycosylation-inhibiting factor)
2	10370025	-0.0232454	-0.151506	-0.160982	0.153257	Smarcb1	SWI/SNF related, matrix associated, actin dependent regulator of chromatin, subfamily b, member 1
2	10370072	-0.0695746	-0.279457	-0.472591	0.0188164	Prmt2	protein arginine N-methyltransferase 2
2	10370089	-0.113768	-0.300713	-0.502879	0.098404	Dip2a	disco interacting protein 2 homolog A
2	10370471	-0.114861	-0.0378427	-0.23268	0.0827215	Agpat3	1-acylglycerol-3-phosphate O-acyltransferase 3
2	10370497	-0.142447	0.020848	-0.398389	0.161905	Pdxk	pyridoxal (pyridoxine, vitamin B6) kinase
2	10370508	-0.0318119	-0.296027	-0.120936	0.088229	Gm9978	predicted gene 9978
2	10370538	-0.17736	-0.0488265	-0.0790072	-0.00544975	Olfr1356	olfactory receptor 1356
2	10370651	-0.217719	-0.231465	-0.229385	0.31052	Plppr3	phospholipid phosphatase related 3
2	10370721	-0.0773074	-0.402584	-0.294828	0.0513358	Sbno2	strawberry notch 2
2	10370798	-0.0246086	-0.263568	-0.119823	-0.0196342	Adamtsl5	ADAMTS-like 5
2	10370833	-0.20912	0.038976	-0.154684	0.33927	Uqcr11	ubiquinol-cytochrome c reductase, complex III subunit XI
2	10370931	-0.136171	-0.039109	-0.0945382	0.03593	Mknk2	MAP kinase-interacting serine/threonine kinase 2
2	10370950	-0.045251	-0.166689	-0.215724	-0.0816338	Ap3d1	adaptor-related protein complex 3, delta 1 subunit
2	10371107	-0.207777	0.0771677	-0.153639	0.293808	Mrpl54	mitochondrial ribosomal protein L54
2	10371176	-0.114647	-0.0205548	-0.0935037	0.0518176	Nfic	nuclear factor I/C
2	10371356	0.0224333	-0.142113	-0.504992	-0.055584	Appl2	adaptor protein, phosphotyrosine interaction, PH domain and leucine zipper containing 2
2	10371396	-0.0977102	-0.00342983	-0.492027	-0.143049	Mterf2	mitochondrial transcription termination factor 2
2	10371482	0.0430558	-0.0213198	-0.21341	0.0128639	Hsp90b1	heat shock protein 90, beta (Grp94), member 1
2	10371603	-0.0853432	-0.46762	-0.127664	0.189034	Gm6653	predicted gene 6653
2	10371846	0.0542355	0.0584773	-0.360955	-0.0564477	Apaf1	apoptotic peptidase activating factor 1
2	10371970	0.00593659	-0.000556635	-0.0559669	0.149862	Amdhd1	amidohydrolase domain containing 1
2	10371981	-0.213446	0.0839246	-0.068232	0.266407	Snrpf	small nuclear ribonucleoprotein polypeptide F
2	10372021	0.019068	-0.418845	-0.140265	0.168575
2	10372104	-0.21289	0.142169	-0.447865	0.211445
2	10372130	0.105285	-0.0848698	-0.415753	-0.0368943	4930430F08Rik	RIKEN cDNA 4930430F08 gene
2	10372208	-0.0970905	0.0902093	-0.108618	0.0726093	Acss3	acyl-CoA synthetase short-chain family member 3
2	10372342	0.0231629	0.143855	-0.51514	-0.110744	Nav3	neuron navigator 3
2	10372478	-0.0699875	0.0328508	-0.555353	0.0134688	Rab21	RAB21, member RAS oncogene family
2	10372528	-0.193383	-0.121939	-0.180157	0.168051	Kcnmb4	potassium large conductance calcium-activated channel, subfamily M, beta member 4
2	10372583	-0.0848124	0.106697	-0.205337	-0.0596255	Rab3ip	RAB3A interacting protein
2	10372687	-0.109294	-0.0779851	-0.20622	0.157585	Nup107	nucleoporin 107
2	10372743	-0.0498717	-0.230016	-0.40913	-0.10361	Cdc5l	cell division cycle 5-like (S. pombe)
2	10372807	-0.0384108	-0.362386	-0.394603	-0.00218735	Msrb3	methionine sulfoxide reductase B3
2	10372844	-0.236009	-0.00311411	-0.0405269	0.361558	Rassf3	Ras association (RalGDS/AF-6) domain family member 3
2	10372889	-0.088516	0.016252	-0.131338	0.0506015	BC048403	cDNA sequence BC048403
2	10373036	-0.0600226	-0.184817	-0.315021	-0.102217	Os9	amplified in osteosarcoma
2	10373093	-0.139633	-0.301553	-0.343257	0.0644048	Dtx3	deltex 3, E3 ubiquitin ligase
2	10373157	-0.0917617	0.0897909	-0.14001	-0.0328769	Mars	methionine-tRNA synthetase
2	10373365	-0.0981023	0.149238	-0.238065	0.234436	A630052K13Rik	RIKEN cDNA A630052K13 gene
2	10373367	-0.0994883	-0.123575	-0.237737	0.0149851	Coq10a	coenzyme Q10A
2	10373407	-0.143251	0.0553793	-0.348452	-0.041562	Esyt1	extended synaptotagmin-like protein 1
2	10373467	-0.0230078	0.0134874	-0.417928	-0.0334172	Erbb3	erb-b2 receptor tyrosine kinase 3
2	10373498	-0.200036	-0.0701429	-0.104706	0.129392	Rps26	ribosomal protein S26
2	10373577	-0.0556887	0.227396	-0.426978	0.161623	Ormdl2	ORM1-like 2 (S. cerevisiae)
2	10373702	0.0319971	-0.188107	-0.25048	-0.0161865	Pisd-ps1	phosphatidylserine decarboxylase, pseudogene 1
2	10373728	-0.0307479	-0.297174	-0.514545	-0.237454	Patz1	POZ (BTB) and AT hook containing zinc finger 1
2	10373912	-0.0318771	-0.393733	-0.146837	0.16104	Osm	oncostatin M
2	10374060	-0.122091	-0.181481	-0.101923	-0.0419321	Ankrd36	ankyrin repeat domain 36
2	10374529	-0.0266488	-0.396343	-0.243541	-0.0565346	Wdpcp	WD repeat containing planar cell polarity effector
2	10374706	0.0455997	0.0724004	-0.541983	-0.0673843	Pus10	pseudouridylate synthase 10
2	10374744	-0.117989	-0.178839	-0.277494	0.090585
2	10375055	-0.185374	-0.131672	-0.0539255	0.15062	Hbq1b	hemoglobin, theta 1B
2	10375173	0.0376634	0.175854	-0.463227	0.477375
2	10375229	-0.304855	-0.300865	-0.378951	0.578474
2	10375343	-0.0740804	-0.0464896	-0.469575	-0.0783556	Rnf145	ring finger protein 145
2	10375380	-0.158171	-0.183322	-0.157238	-0.0263984
2	10375402	-0.0794687	-0.150067	-0.482961	-0.0673823	Adam19	a disintegrin and metallopeptidase domain 19 (meltrin beta)
2	10375503	-0.0182098	-0.231655	-0.219546	-0.0604378	Trim7	tripartite motif-containing 7
2	10375935	-0.112059	0.143787	-0.453005	-0.175454	Skp1a	S-phase kinase-associated protein 1A
2	10375941	-0.00964174	-0.149915	-0.273332	-0.0138599	Vdac1	voltage-dependent anion channel 1
2	10376094	-0.169791	0.0308983	-0.0691452	0.290335
2	10376230	-0.0484699	0.0159591	-0.160001	-0.0390195	G3bp1	GTPase activating protein (SH3 domain) binding protein 1
2	10376455	0.0108392	-0.171628	-0.223603	0.00531343	Hist3h2a	histone cluster 3, H2a
2	10376468	-0.272126	-0.344521	-0.339991	0.216534	Gm10435	predicted gene 10435
2	10376557	-0.0286947	-0.346738	-0.22313	0.0730613	Nt5m	5',3'-nucleotidase, mitochondrial
[truncated: 3,195 more rows]

## Sheet: Cluster 3
Cluster #		TMEV-infected HL-1 (MOI = 1, 8h)	TMEV-infected HL-1 (MOI = 10, 4h)	TMEV-infected HL-1 (MOI = 10, 8h)	HL-1 incubated with UV-irradiated TMEV (MOI = 10, 8h)	Symbol	Name
[truncated: 981 more rows]

[truncated: 7 more sheets: Cluster 4, Cluster 5, Cluster 6, Cluster 7, Cluster 8, Cluster 9, Cluster 10]
