# Supplementary material for: Theiler's Virus-Mediated Immunopathology in the CNS and Heart: Roles of Organ-Specific Cytokine and Lymphatic Responses
Source: Front Immunol. 2018 Dec 10;9:2870. doi: 10.3389/fimmu.2018.02870 (PMC6295469; doi:10.3389/fimmu.2018.02870)
Supplement: Supplementary file 1 [file Data_Sheet_1.zip › Data Sheet 1/Supplementary Table 4.XLSX]

## Sheet: Radar chart and gene list
Davis-Bouldin index: The number of clusters was determined by Davis-Bouldin Index.								Cluster #	Symbol	Day 4	Day 7	Day 35
#	db							1	Cd2 (LFA-2)	0.12667	8.40175	5.27196
3	1.07019							1	Itgal (LFA-1)	1.71642	6.34466	4.96418
4	1.02328							1	Sele	4.07988	5.12688	3.01697
5	0.968149							1	Sell	1.95879	5.81432	4.80414
6	0.864854							Cluster #	Symbol	Day 4	Day 7	Day 35
7	0.906659							2	Glg1	-0.0135496	-0.0685042	-0.0316015
8	0.822856							2	Itga9	-0.0555887	-0.205274	0.223937
9	0.823584							2	Vegfc	0.0837382	-0.0724923	-0.00537622
								2	Cldn1	0.0894832	0.0188006	0.00679376
								2	Cldn12	-0.00544336	0.0104204	0.0434008
								2	Jam2	-0.0408445	-0.213919	0.10555
Cluster center								2	Jam3	-0.0182768	0.0336586	0.223606
	Day 4	Day 7	Day 35					2	Ocln	0.0797881	-0.0356568	0.0313087
1	1.97044	6.4219	4.51431					2	Tjp1	0.00898836	0.00691761	0.141295
2	0.014255	-0.0584498	0.0821014					Cluster #	Symbol	Day 4	Day 7	Day 35
3	1.19579	3.5431	3.26974					3	Cd226	1.20858	3.14286	2.402
4	-0.606628	-1.02394	-0.227918					3	Icam1	1.57213	3.62185	3.41279
5	0.41095	0.995056	0.956434					3	Itgb2	0.993037	3.96852	3.58948
6	-0.0186339	-0.264605	-0.266351					3	Itgb7	0.744248	3.54994	3.34076
7	0.320187	1.75472	2.43012					3	Selp	1.46096	3.43235	3.60365
8	0.13924	0.321136	0.515523					Cluster #	Symbol	Day 4	Day 7	Day 35
								4	Figf (Vegfd)	-0.24059	-0.836764	-0.514781
								4	Lyve1	-0.800914	-1.56364	0.209545
								4	Cldn22	-0.778378	-0.671425	-0.378517
								Cluster #	Symbol	Day 4	Day 7	Day 35
								5	Cd34	0.458544	1.00599	0.703779
								5	Pecam1	0.342923	0.913368	0.554299
								5	Pvrl2 (Nectin2)	0.0747643	0.929503	0.619743
								5	Selplg	0.660608	1.6039	1.22752
								5	Ang2	0.784616	0.690432	1.2085
								5	Pdpn	0.0369307	0.589239	1.18943
								5	F11r	0.518263	1.23296	1.19177
								Cluster #	Symbol	Day 4	Day 7	Day 35
								6	Angpt2	0.0575517	-0.238136	-0.146011
								6	Icam5	-0.103056	-0.14367	-0.215506
								6	Prox1	-0.0982929	-0.139312	-0.125022
								6	Cldn10	-0.148869	-0.570999	-0.365503
								6	Cldn3	0.26522	-0.0291533	-0.38861
								6	Reln	-0.0843582	-0.466359	-0.357455
								Cluster #	Symbol	Day 4	Day 7	Day 35
								7	Glycam1	0.0521866	1.40161	3.18733
								7	Itga4 (VLA-4)	0.377752	2.62852	2.32578
								7	Vcam1	0.530621	1.23403	1.77724
								Cluster #	Symbol	Day 4	Day 7	Day 35
								8	Icam2	0.0462482	0.632443	0.668351
								8	Itgb1	0.0875341	0.416593	0.548202
								8	Pvr	0.144208	0.680325	0.484976
								8	Angpt1	0.274901	0.440709	0.535322
								8	Flt4 (Vegfr3)	0.227974	0.306283	0.459416
								8	Foxc2	-0.0993914	-0.531741	1.09401
								8	Cdh5	0.13717	0.310431	0.341297
								8	Cldn5	0.140152	0.410558	0.306581
								8	Esam	0.294364	0.224623	0.201548
